# Supplementary material for: 5-(Biphenyl-4-yl)-3-(3-meth­oxy­benzyl­idene)furan-2(3H)-one
Source: Acta Crystallogr Sect E Struct Rep Online. 2011 Aug 11;67(Pt 9):o2294–5. doi: 10.1107/S1600536811031588 (PMC3200951; doi:10.1107/S1600536811031588)
Supplement: Supplementary file 1 [file e-67-o2294-sup1.cif]

##############################################################################
#                                                                            #
# This CIF contains the data in a paper accepted for publication in          #
# Acta Crystallographica Section E. It conforms to the requirements of       #
# Notes for Authors for Acta Crystallographica Section E, and has been       #
# peer reviewed under the auspices of the IUCr Commission on Journals.       #
#                                                                            #
# Full details of the Crystallographic Information File format               #
# are given in the paper "The Crystallographic Information File (CIF):       #
# a New Standard Archive File for Crystallography" by S. R. Hall, F. H.      #
# Allen and I. D. Brown [Acta Cryst. (1991), A47, 655-685].                  #
#                                                                            #
# The current version of the core CIF dictionary is obtainable from          #
# ftp://ftp.iucr.org/pub/cif_core.dic.                                       #
#                                                                            #
# Software is freely available for graphical display of the structure(s)     #
# in this CIF. For information consult the CIF software page                 #
# http://www.iucr.org/resources/cif/software.                                #
#                                                                            #
# This file may be used for bona fide research purposes within the           #
# scientific community so long as proper attribution is given to the journal # 
# article from which it was obtained.                                        #
#                                                                            #
##############################################################################
data_global
_audit_creation_method     SHELXL-97
_journal_date_recd_electronic     2011-08-02
_journal_date_accepted     2011-08-04
_journal_name_full     'Acta Crystallographica, Section E'
_journal_year     2011
_journal_volume     67
_journal_issue      9
_journal_page_first     o2294
_journal_page_last     o2295
_journal_paper_category     QO
_journal_coeditor_code     CI5197
_publ_contact_author_name     'Jasinski, Jerry P.'
_publ_contact_author_address
;
Department of Chemistry
Keene State College
229 Main Street
Keene, New Hampshire 03435, USA
;
_publ_contact_author_email     jjasinski@keene.edu
_publ_contact_author_fax     ?
_publ_contact_author_phone     '603 358-2563'
_publ_section_title
;
5-(Biphenyl-4-yl)-3-(3-methoxybenzylidene)furan-2(3<i>H</i>)-one
;
loop_
    _publ_author_name
    _publ_author_address
    'Jasinski, Jerry P.'
;
Department of Chemistry
Keene State College
229 Main Street
Keene, NH 03435-2001, USA
;
    'Golen, James A.'
;
Department of Chemistry
Keene State College
229 Main Street
Keene, NH 03435-2001, USA
;
    'Dayananda, A. S.'
;
Department of Studies in Chemistry
University of Mysore
Manasagangotri, Mysore 570 006, India
;
    'Yathirajan, H. S.'
;
Department of Studies in Chemistry
University of Mysore
Manasagangotri, Mysore 570 006, India
;
    'Mishra, Ravinesh'
;
Department of Pharmaceutical Chemistry
Faculty of Pharmacy, Jamia Hamdard (Hamdard University)
Hamdard Nagar, New Delhi 110 062, India
;
data_I
_chemical_name_systematic
;
5-(Biphenyl-4-yl)-3-(3-methoxybenzylidene)furan-2(3<i>H</i>)-one
;
_chemical_name_common     ?
_chemical_formula_moiety     'C24 H18 O3'
_chemical_formula_sum     'C24 H18 O3'
_chemical_formula_iupac     'C24 H18 O3'
_chemical_formula_weight     354.38
_chemical_melting_point     ?
_symmetry_cell_setting     monoclinic
_symmetry_space_group_name_H-M     'P 21/c'
_symmetry_space_group_name_Hall     '-P 2ybc'
loop_
    _symmetry_equiv_pos_as_xyz
    'x, y, z'
    '-x, y+1/2, -z+1/2'
    '-x, -y, -z'
    'x, -y-1/2, z-1/2'
_cell_length_a     19.8766(8)
_cell_length_b     6.9914(3)
_cell_length_c     13.2603(6)
_cell_angle_alpha     90.00
_cell_angle_beta     107.735(4)
_cell_angle_gamma     90.00
_cell_volume     1755.15(13)
_cell_formula_units_Z     4
_cell_measurement_reflns_used     5822
_cell_measurement_theta_min     3.13
_cell_measurement_theta_max     32.21
_cell_measurement_temperature     170(2)
_exptl_crystal_description     Block
_exptl_crystal_colour     'pale yellow'
_exptl_crystal_size_max     0.22
_exptl_crystal_size_mid     0.22
_exptl_crystal_size_min     0.12
_exptl_crystal_density_diffrn     1.341
_exptl_crystal_density_meas     ?
_exptl_crystal_density_method     'not measured'
_exptl_crystal_F_000     744
_exptl_absorpt_coefficient_mu     0.088
_exptl_absorpt_correction_type     multi-scan
_exptl_absorpt_process_details
;
(CrysAlis RED; Oxford Diffraction, 2010)
;
_exptl_absorpt_correction_T_min     0.9810
_exptl_absorpt_correction_T_max     0.9896
_exptl_special_details
;
;
_diffrn_ambient_temperature     170(2)
_diffrn_radiation_type     MoK\a
_diffrn_radiation_wavelength     0.71073
_diffrn_radiation_source     'Enhance (Mo) X-ray Source'
_diffrn_radiation_monochromator     'graphite'
_diffrn_measurement_device_type     'Oxford Diffraction Xcalibur Eos Gemini'
_diffrn_measurement_method     \w
_diffrn_detector_area_resol_mean     16.1500
_diffrn_reflns_number     19756
_diffrn_reflns_av_R_equivalents     0.0290
_diffrn_reflns_av_sigmaI/netI     0.0238
_diffrn_reflns_theta_min     3.23
_diffrn_reflns_theta_max     28.70
_diffrn_reflns_theta_full     28.70
_diffrn_measured_fraction_theta_max     0.999
_diffrn_measured_fraction_theta_full     0.999
_diffrn_reflns_limit_h_min     -26
_diffrn_reflns_limit_h_max     26
_diffrn_reflns_limit_k_min     -9
_diffrn_reflns_limit_k_max     9
_diffrn_reflns_limit_l_min     -17
_diffrn_reflns_limit_l_max     17
_refine_special_details
;
Refinement of <i>F</i>^2^ against ALL reflections. The weighted <i>R</i>-factor
<i>wR</i> and goodness of fit <i>S</i> are based on <i>F</i>^2^, conventional
<i>R</i>-factors <i>R</i> are based on <i>F</i>, with <i>F</i> set to zero for
negative <i>F</i>^2^. The threshold expression of <i>F</i>^2^ >
\s(<i>F</i>^2^) is used only for calculating <i>R</i>-factors(gt) <i>etc</i>.
and is not relevant to the choice of reflections for refinement.
<i>R</i>-factors based on <i>F</i>^2^ are statistically about twice as large
as those based on <i>F</i>, and <i>R</i>- factors based on ALL data will be
even larger.
;
_reflns_number_total     4534
_reflns_number_gt     3310
_reflns_threshold_expression     I>2\s(I)
_refine_ls_structure_factor_coef     Fsqd
_refine_ls_matrix_type     full
_refine_ls_R_factor_all     0.0707
_refine_ls_R_factor_gt     0.0484
_refine_ls_wR_factor_gt     0.1271
_refine_ls_wR_factor_ref     0.1433
_refine_ls_goodness_of_fit_ref     1.011
_refine_ls_restrained_S_all     1.011
_refine_ls_number_reflns     4534
_refine_ls_number_parameters     245
_refine_ls_number_restraints     0
_refine_ls_hydrogen_treatment     constr
_refine_ls_weighting_scheme     calc
_refine_ls_weighting_details
          'calc w=1/[\s^2^(Fo^2^)+(0.0722P)^2^+0.299P] where P=(Fo^2^+2Fc^2^)/3'
_atom_sites_solution_hydrogens     geom
_atom_sites_solution_primary     direct
_atom_sites_solution_secondary     difmap
_refine_ls_shift/su_max     0.001
_refine_ls_shift/su_mean     0.000
_refine_diff_density_max     0.225
_refine_diff_density_min     -0.163
_refine_ls_extinction_method     none
_refine_ls_extinction_coef     ?
loop_
    _atom_type_symbol
    _atom_type_description
    _atom_type_scat_dispersion_real
    _atom_type_scat_dispersion_imag
    _atom_type_scat_source
    'C' 'C' 0.0033 0.0016
                         'International Tables Vol C Tables 4.2.6.8 and 6.1.1.4'
    'H' 'H' 0.0000 0.0000
                         'International Tables Vol C Tables 4.2.6.8 and 6.1.1.4'
    'O' 'O' 0.0106 0.0060
                         'International Tables Vol C Tables 4.2.6.8 and 6.1.1.4'
_computing_data_collection     '<i>CrysAlis PRO</i> (Oxford Diffraction, 2010)'
_computing_cell_refinement     '<i>CrysAlis PRO</i> (Oxford Diffraction, 2010)'
_computing_data_reduction     '<i>CrysAlis RED</i> (Oxford Diffraction, 2010)'
_computing_structure_solution     '<i>SHELXS97</i> (Sheldrick, 2008)'
_computing_structure_refinement     '<i>SHELXL97</i> (Sheldrick, 2008)'
_computing_molecular_graphics     '<i>SHELXTL</i> (Sheldrick, 2008)'
_computing_publication_material     '<i>SHELXTL</i> (Sheldrick, 2008)'
loop_
    _atom_site_type_symbol
    _atom_site_label
    _atom_site_fract_x
    _atom_site_fract_y
    _atom_site_fract_z
    _atom_site_U_iso_or_equiv
    _atom_site_adp_type
    _atom_site_calc_flag
    _atom_site_refinement_flags
    _atom_site_occupancy
    _atom_site_symmetry_multiplicity
    _atom_site_disorder_assembly
    _atom_site_disorder_group
    O O1 0.71593(5) 0.14726(16) 0.22178(7) 0.0415(3) Uani d . 1 1 . .
    O O2 0.63009(6) 0.13953(19) 0.06638(8) 0.0539(3) Uani d . 1 1 . .
    O O3 0.28081(5) 0.15321(18) 0.15671(9) 0.0516(3) Uani d . 1 1 . .
    C C1 1.04917(7) 0.3141(2) 0.59764(12) 0.0393(3) Uani d . 1 1 . .
    H H1A 1.0398 0.3604 0.5274 0.047 Uiso calc R 1 1 . .
    C C2 1.11564(8) 0.3377(2) 0.66876(14) 0.0470(4) Uani d . 1 1 . .
    H H2A 1.1514 0.4004 0.6473 0.056 Uiso calc R 1 1 . .
    C C3 1.13016(8) 0.2703(3) 0.77084(13) 0.0497(4) Uani d . 1 1 . .
    H H3A 1.1759 0.2862 0.8199 0.060 Uiso calc R 1 1 . .
    C C4 1.07787(9) 0.1797(3) 0.80145(13) 0.0500(4) Uani d . 1 1 . .
    H H4A 1.0879 0.1325 0.8717 0.060 Uiso calc R 1 1 . .
    C C5 1.01101(8) 0.1571(2) 0.73078(12) 0.0411(3) Uani d . 1 1 . .
    H H5A 0.9753 0.0958 0.7531 0.049 Uiso calc R 1 1 . .
    C C6 0.99552(7) 0.2235(2) 0.62704(11) 0.0330(3) Uani d . 1 1 . .
    C C7 0.92411(7) 0.19992(19) 0.55035(10) 0.0317(3) Uani d . 1 1 . .
    C C8 0.86347(7) 0.2076(2) 0.58311(11) 0.0395(3) Uani d . 1 1 . .
    H H8A 0.8685 0.2235 0.6562 0.047 Uiso calc R 1 1 . .
    C C9 0.79673(7) 0.1927(2) 0.51171(11) 0.0389(3) Uani d . 1 1 . .
    H H9A 0.7565 0.1986 0.5361 0.047 Uiso calc R 1 1 . .
    C C10 0.78789(7) 0.16882(19) 0.40409(10) 0.0315(3) Uani d . 1 1 . .
    C C11 0.84804(7) 0.1561(2) 0.37113(11) 0.0365(3) Uani d . 1 1 . .
    H H11A 0.8431 0.1359 0.2984 0.044 Uiso calc R 1 1 . .
    C C12 0.91467(7) 0.1724(2) 0.44324(11) 0.0363(3) Uani d . 1 1 . .
    H H12A 0.9549 0.1646 0.4190 0.044 Uiso calc R 1 1 . .
    C C13 0.71770(7) 0.1588(2) 0.32790(10) 0.0329(3) Uani d . 1 1 . .
    C C14 0.65258(7) 0.16084(19) 0.33828(10) 0.0331(3) Uani d . 1 1 . .
    H H14A 0.6416 0.1683 0.4030 0.040 Uiso calc R 1 1 . .
    C C15 0.60244(7) 0.14966(19) 0.23409(10) 0.0322(3) Uani d . 1 1 . .
    C C16 0.64589(7) 0.1442(2) 0.16115(11) 0.0379(3) Uani d . 1 1 . .
    C C17 0.53146(7) 0.1432(2) 0.19272(10) 0.0340(3) Uani d . 1 1 . .
    H H17A 0.5149 0.1351 0.1177 0.041 Uiso calc R 1 1 . .
    C C18 0.47600(7) 0.14655(19) 0.24314(10) 0.0318(3) Uani d . 1 1 . .
    C C19 0.40626(7) 0.1452(2) 0.17584(11) 0.0340(3) Uani d . 1 1 . .
    H H19A 0.3975 0.1408 0.1013 0.041 Uiso calc R 1 1 . .
    C C20 0.35005(7) 0.1504(2) 0.21690(11) 0.0363(3) Uani d . 1 1 . .
    C C21 0.36229(8) 0.1503(2) 0.32559(12) 0.0418(4) Uani d . 1 1 . .
    H H21A 0.3238 0.1504 0.3540 0.050 Uiso calc R 1 1 . .
    C C22 0.43071(8) 0.1501(2) 0.39204(12) 0.0436(4) Uani d . 1 1 . .
    H H22A 0.4390 0.1498 0.4665 0.052 Uiso calc R 1 1 . .
    C C23 0.48761(7) 0.1505(2) 0.35246(11) 0.0383(3) Uani d . 1 1 . .
    H H23A 0.5344 0.1534 0.3995 0.046 Uiso calc R 1 1 . .
    C C24 0.26584(9) 0.1751(3) 0.04562(13) 0.0543(4) Uani d . 1 1 . .
    H H24A 0.2147 0.1852 0.0125 0.081 Uiso calc R 1 1 . .
    H H24B 0.2838 0.0640 0.0168 0.081 Uiso calc R 1 1 . .
    H H24C 0.2888 0.2913 0.0309 0.081 Uiso calc R 1 1 . .
loop_
    _atom_site_aniso_label
    _atom_site_aniso_U_11
    _atom_site_aniso_U_22
    _atom_site_aniso_U_33
    _atom_site_aniso_U_12
    _atom_site_aniso_U_13
    _atom_site_aniso_U_23
    O1 0.0317(5) 0.0641(7) 0.0309(5) 0.0013(5) 0.0128(4) 0.0002(4)
    O2 0.0438(6) 0.0898(9) 0.0293(5) 0.0029(6) 0.0128(5) 0.0027(5)
    O3 0.0273(5) 0.0822(9) 0.0436(6) 0.0008(5) 0.0084(4) 0.0029(6)
    C1 0.0339(7) 0.0437(8) 0.0425(8) 0.0023(6) 0.0150(6) 0.0029(6)
    C2 0.0317(7) 0.0508(9) 0.0608(10) -0.0004(6) 0.0174(7) -0.0006(8)
    C3 0.0302(7) 0.0584(10) 0.0535(10) 0.0033(7) 0.0026(7) -0.0021(8)
    C4 0.0437(8) 0.0595(11) 0.0415(8) 0.0041(7) 0.0048(7) 0.0051(7)
    C5 0.0378(7) 0.0458(9) 0.0401(8) -0.0024(6) 0.0121(6) 0.0039(6)
    C6 0.0296(6) 0.0338(7) 0.0364(7) 0.0029(5) 0.0110(5) -0.0006(5)
    C7 0.0293(6) 0.0323(7) 0.0342(7) 0.0012(5) 0.0110(5) 0.0009(5)
    C8 0.0340(7) 0.0550(9) 0.0312(7) -0.0010(6) 0.0125(6) -0.0033(6)
    C9 0.0300(7) 0.0542(9) 0.0360(7) -0.0004(6) 0.0150(6) -0.0035(6)
    C10 0.0298(6) 0.0325(7) 0.0334(7) 0.0005(5) 0.0114(5) 0.0007(5)
    C11 0.0362(7) 0.0453(8) 0.0301(7) 0.0011(6) 0.0133(5) -0.0012(6)
    C12 0.0305(6) 0.0445(8) 0.0379(7) 0.0015(6) 0.0166(6) -0.0010(6)
    C13 0.0343(7) 0.0370(7) 0.0281(6) 0.0008(5) 0.0106(5) -0.0007(5)
    C14 0.0305(6) 0.0393(7) 0.0302(7) 0.0004(5) 0.0102(5) -0.0002(5)
    C15 0.0334(7) 0.0345(7) 0.0298(6) 0.0028(5) 0.0115(5) 0.0018(5)
    C16 0.0333(7) 0.0504(9) 0.0307(7) 0.0027(6) 0.0108(6) 0.0024(6)
    C17 0.0328(7) 0.0409(8) 0.0279(6) 0.0027(6) 0.0088(5) 0.0030(5)
    C18 0.0311(6) 0.0332(7) 0.0310(6) 0.0011(5) 0.0091(5) 0.0005(5)
    C19 0.0327(7) 0.0397(8) 0.0289(6) 0.0001(5) 0.0085(5) -0.0001(5)
    C20 0.0294(6) 0.0403(8) 0.0379(7) -0.0007(5) 0.0086(6) -0.0009(6)
    C21 0.0375(7) 0.0530(9) 0.0401(8) 0.0002(6) 0.0196(6) -0.0016(7)
    C22 0.0454(8) 0.0560(10) 0.0309(7) 0.0006(7) 0.0140(6) -0.0016(6)
    C23 0.0323(7) 0.0486(8) 0.0320(7) 0.0003(6) 0.0067(5) 0.0003(6)
    C24 0.0369(8) 0.0779(13) 0.0418(9) 0.0006(8) 0.0027(7) -0.0008(8)
_geom_special_details
;
All e.s.d.'s (except the e.s.d. in the dihedral angle between two l.s. planes)
are estimated using the full covariance matrix. The cell e.s.d.'s are taken
into account individually in the estimation of e.s.d.'s in distances, angles
and torsion angles; correlations between e.s.d.'s in cell parameters are only
used when they are defined by crystal symmetry. An approximate (isotropic)
treatment of cell e.s.d.'s is used for estimating e.s.d.'s involving l.s.
planes.
;
loop_
    _geom_bond_atom_site_label_1
    _geom_bond_atom_site_label_2
    _geom_bond_site_symmetry_2
    _geom_bond_distance
    _geom_bond_publ_flag
    O1 C16 . 1.3795(16) ?
    O1 C13 . 1.3991(15) ?
    O2 C16 . 1.1994(16) ?
    O3 C20 . 1.3647(16) ?
    O3 C24 . 1.4195(19) ?
    C1 C2 . 1.379(2) ?
    C1 C6 . 1.3941(19) ?
    C1 H1A . 0.95 ?
    C2 C3 . 1.378(2) ?
    C2 H2A . 0.95 ?
    C3 C4 . 1.380(2) ?
    C3 H3A . 0.95 ?
    C4 C5 . 1.382(2) ?
    C4 H4A . 0.95 ?
    C5 C6 . 1.3945(19) ?
    C5 H5A . 0.95 ?
    C6 C7 . 1.4821(18) ?
    C7 C12 . 1.3882(18) ?
    C7 C8 . 1.4010(18) ?
    C8 C9 . 1.3792(19) ?
    C8 H8A . 0.95 ?
    C9 C10 . 1.3937(19) ?
    C9 H9A . 0.95 ?
    C10 C11 . 1.3954(18) ?
    C10 C13 . 1.4537(18) ?
    C11 C12 . 1.3819(19) ?
    C11 H11A . 0.95 ?
    C12 H12A . 0.95 ?
    C13 C14 . 1.3427(18) ?
    C14 C15 . 1.4385(18) ?
    C14 H14A . 0.95 ?
    C15 C17 . 1.3499(18) ?
    C15 C16 . 1.4803(19) ?
    C17 C18 . 1.4531(18) ?
    C17 H17A . 0.95 ?
    C18 C23 . 1.3971(19) ?
    C18 C19 . 1.4016(18) ?
    C19 C20 . 1.3845(19) ?
    C19 H19A . 0.95 ?
    C20 C21 . 1.387(2) ?
    C21 C22 . 1.377(2) ?
    C21 H21A . 0.95 ?
    C22 C23 . 1.384(2) ?
    C22 H22A . 0.95 ?
    C23 H23A . 0.95 ?
    C24 H24A . 0.98 ?
    C24 H24B . 0.98 ?
    C24 H24C . 0.98 ?
loop_
    _geom_angle_atom_site_label_1
    _geom_angle_atom_site_label_2
    _geom_angle_atom_site_label_3
    _geom_angle_site_symmetry_1
    _geom_angle_site_symmetry_3
    _geom_angle
    _geom_angle_publ_flag
    C16 O1 C13 . . 107.39(10) ?
    C20 O3 C24 . . 117.63(12) ?
    C2 C1 C6 . . 121.21(14) ?
    C2 C1 H1A . . 119.4 ?
    C6 C1 H1A . . 119.4 ?
    C3 C2 C1 . . 120.07(15) ?
    C3 C2 H2A . . 120.0 ?
    C1 C2 H2A . . 120.0 ?
    C2 C3 C4 . . 119.65(14) ?
    C2 C3 H3A . . 120.2 ?
    C4 C3 H3A . . 120.2 ?
    C3 C4 C5 . . 120.52(15) ?
    C3 C4 H4A . . 119.7 ?
    C5 C4 H4A . . 119.7 ?
    C4 C5 C6 . . 120.57(14) ?
    C4 C5 H5A . . 119.7 ?
    C6 C5 H5A . . 119.7 ?
    C1 C6 C5 . . 117.98(12) ?
    C1 C6 C7 . . 120.87(12) ?
    C5 C6 C7 . . 121.16(12) ?
    C12 C7 C8 . . 117.49(12) ?
    C12 C7 C6 . . 121.34(12) ?
    C8 C7 C6 . . 121.16(12) ?
    C9 C8 C7 . . 121.52(13) ?
    C9 C8 H8A . . 119.2 ?
    C7 C8 H8A . . 119.2 ?
    C8 C9 C10 . . 120.45(13) ?
    C8 C9 H9A . . 119.8 ?
    C10 C9 H9A . . 119.8 ?
    C9 C10 C11 . . 118.40(12) ?
    C9 C10 C13 . . 120.82(12) ?
    C11 C10 C13 . . 120.78(12) ?
    C12 C11 C10 . . 120.66(13) ?
    C12 C11 H11A . . 119.7 ?
    C10 C11 H11A . . 119.7 ?
    C11 C12 C7 . . 121.45(12) ?
    C11 C12 H12A . . 119.3 ?
    C7 C12 H12A . . 119.3 ?
    C14 C13 O1 . . 111.96(11) ?
    C14 C13 C10 . . 132.78(12) ?
    O1 C13 C10 . . 115.25(11) ?
    C13 C14 C15 . . 107.96(12) ?
    C13 C14 H14A . . 126.0 ?
    C15 C14 H14A . . 126.0 ?
    C17 C15 C14 . . 136.44(13) ?
    C17 C15 C16 . . 118.63(12) ?
    C14 C15 C16 . . 104.92(11) ?
    O2 C16 O1 . . 120.44(12) ?
    O2 C16 C15 . . 131.81(13) ?
    O1 C16 C15 . . 107.74(11) ?
    C15 C17 C18 . . 131.15(13) ?
    C15 C17 H17A . . 114.4 ?
    C18 C17 H17A . . 114.4 ?
    C23 C18 C19 . . 118.66(12) ?
    C23 C18 C17 . . 124.69(12) ?
    C19 C18 C17 . . 116.66(12) ?
    C20 C19 C18 . . 120.63(12) ?
    C20 C19 H19A . . 119.7 ?
    C18 C19 H19A . . 119.7 ?
    O3 C20 C19 . . 124.14(13) ?
    O3 C20 C21 . . 115.74(12) ?
    C19 C20 C21 . . 120.11(13) ?
    C22 C21 C20 . . 119.45(13) ?
    C22 C21 H21A . . 120.3 ?
    C20 C21 H21A . . 120.3 ?
    C21 C22 C23 . . 121.27(13) ?
    C21 C22 H22A . . 119.4 ?
    C23 C22 H22A . . 119.4 ?
    C22 C23 C18 . . 119.84(13) ?
    C22 C23 H23A . . 120.1 ?
    C18 C23 H23A . . 120.1 ?
    O3 C24 H24A . . 109.5 ?
    O3 C24 H24B . . 109.5 ?
    H24A C24 H24B . . 109.5 ?
    O3 C24 H24C . . 109.5 ?
    H24A C24 H24C . . 109.5 ?
    H24B C24 H24C . . 109.5 ?
loop_
    _geom_torsion_atom_site_label_1
    _geom_torsion_atom_site_label_2
    _geom_torsion_atom_site_label_3
    _geom_torsion_atom_site_label_4
    _geom_torsion_site_symmetry_1
    _geom_torsion_site_symmetry_2
    _geom_torsion_site_symmetry_3
    _geom_torsion_site_symmetry_4
    _geom_torsion
    _geom_torsion_publ_flag
    C6 C1 C2 C3 . . . . 0.4(2) ?
    C1 C2 C3 C4 . . . . -0.1(3) ?
    C2 C3 C4 C5 . . . . -0.4(3) ?
    C3 C4 C5 C6 . . . . 0.7(2) ?
    C2 C1 C6 C5 . . . . 0.0(2) ?
    C2 C1 C6 C7 . . . . 179.58(13) ?
    C4 C5 C6 C1 . . . . -0.5(2) ?
    C4 C5 C6 C7 . . . . 179.88(14) ?
    C1 C6 C7 C12 . . . . 33.2(2) ?
    C5 C6 C7 C12 . . . . -147.21(15) ?
    C1 C6 C7 C8 . . . . -145.78(15) ?
    C5 C6 C7 C8 . . . . 33.8(2) ?
    C12 C7 C8 C9 . . . . -1.4(2) ?
    C6 C7 C8 C9 . . . . 177.64(13) ?
    C7 C8 C9 C10 . . . . 0.2(2) ?
    C8 C9 C10 C11 . . . . 1.5(2) ?
    C8 C9 C10 C13 . . . . -178.10(13) ?
    C9 C10 C11 C12 . . . . -1.9(2) ?
    C13 C10 C11 C12 . . . . 177.69(13) ?
    C10 C11 C12 C7 . . . . 0.7(2) ?
    C8 C7 C12 C11 . . . . 1.0(2) ?
    C6 C7 C12 C11 . . . . -178.05(13) ?
    C16 O1 C13 C14 . . . . 0.79(16) ?
    C16 O1 C13 C10 . . . . -178.41(11) ?
    C9 C10 C13 C14 . . . . -3.0(2) ?
    C11 C10 C13 C14 . . . . 177.46(15) ?
    C9 C10 C13 O1 . . . . 176.00(12) ?
    C11 C10 C13 O1 . . . . -3.56(19) ?
    O1 C13 C14 C15 . . . . 0.14(16) ?
    C10 C13 C14 C15 . . . . 179.15(14) ?
    C13 C14 C15 C17 . . . . 178.84(16) ?
    C13 C14 C15 C16 . . . . -0.94(15) ?
    C13 O1 C16 O2 . . . . 178.09(14) ?
    C13 O1 C16 C15 . . . . -1.35(15) ?
    C17 C15 C16 O2 . . . . 2.2(2) ?
    C14 C15 C16 O2 . . . . -177.94(17) ?
    C17 C15 C16 O1 . . . . -178.42(12) ?
    C14 C15 C16 O1 . . . . 1.42(15) ?
    C14 C15 C17 C18 . . . . 0.4(3) ?
    C16 C15 C17 C18 . . . . -179.83(13) ?
    C15 C17 C18 C23 . . . . -2.6(2) ?
    C15 C17 C18 C19 . . . . 177.53(14) ?
    C23 C18 C19 C20 . . . . 0.9(2) ?
    C17 C18 C19 C20 . . . . -179.26(13) ?
    C24 O3 C20 C19 . . . . -7.8(2) ?
    C24 O3 C20 C21 . . . . 173.06(14) ?
    C18 C19 C20 O3 . . . . 178.70(13) ?
    C18 C19 C20 C21 . . . . -2.2(2) ?
    O3 C20 C21 C22 . . . . -179.16(13) ?
    C19 C20 C21 C22 . . . . 1.7(2) ?
    C20 C21 C22 C23 . . . . 0.2(2) ?
    C21 C22 C23 C18 . . . . -1.5(2) ?
    C19 C18 C23 C22 . . . . 1.0(2) ?
    C17 C18 C23 C22 . . . . -178.89(14) ?
loop_
    _geom_hbond_atom_site_label_D
    _geom_hbond_atom_site_label_H
    _geom_hbond_atom_site_label_A
    _geom_hbond_site_symmetry_A
    _geom_hbond_distance_DH
    _geom_hbond_distance_HA
    _geom_hbond_distance_DA
    _geom_hbond_angle_DHA
    C2 H2A O3 4_666 0.95 2.56 3.3358(18) 138
    C5 H5A Cg1 2_746 0.95 2.69 3.4762(16) 141
