# Supplementary material for: 5-(Biphenyl-4-yl)-3-(3-meth­oxy­benzyl­idene)furan-2(3H)-one
Source: Acta Crystallogr Sect E Struct Rep Online. 2011 Aug 11;67(Pt 9):o2294–5. doi: 10.1107/S1600536811031588 (PMC3200951; doi:10.1107/S1600536811031588)
Supplement: Supplementary file 2 [file e-67-o2294-Isup2.hkl]

# 
# h,k,l, Fc-squared, Fo-squared, sigma(Fo-squared) and status flag 
# 
data_I
_shelx_title ' hsy1047a' 
_shelx_refln_list_code          4 
_shelx_F_calc_maximum      229.76 
_exptl_crystal_F_000       744.00 
_reflns_d_resolution_high  0.7401 
 
loop_ 
 _symmetry_equiv_pos_as_xyz 
 'x, y, z' 
 '-x, y+1/2, -z+1/2' 
 '-x, -y, -z' 
 'x, -y-1/2, z-1/2' 
 
_cell_length_a    19.8766 
_cell_length_b     6.9914 
_cell_length_c    13.2603 
_cell_angle_alpha  90.000 
_cell_angle_beta  107.735 
_cell_angle_gamma  90.000 
 
_shelx_F_squared_multiplier     1.000 
 
loop_ 
 _refln_index_h 
 _refln_index_k 
 _refln_index_l 
 _refln_F_squared_calc 
 _refln_F_squared_meas 
 _refln_F_squared_sigma 
 _refln_observed_status 
   3   0   0     3699.20     3733.87     21.08 o 
   4   0   0     1574.09     1551.10      7.73 o 
   5   0   0     2140.51     1967.00      9.76 o 
   6   0   0       59.85       50.70      1.84 o 
   7   0   0        7.17       10.60      1.14 o 
   8   0   0     4238.53     4371.24     20.35 o 
   9   0   0     1321.85     1319.32     10.90 o 
  10   0   0       41.21       61.23      2.60 o 
  11   0   0     2691.04     2791.52     17.66 o 
  12   0   0      731.14      780.90      9.79 o 
  13   0   0      234.78      235.67      5.70 o 
  14   0   0     5127.71     4957.96     28.49 o 
  15   0   0     1114.12     1044.50     12.83 o 
  16   0   0      909.25      863.60     13.21 o 
  17   0   0      255.53      240.11      9.43 o 
  18   0   0       50.15       49.50      3.62 o 
  19   0   0        0.81        3.30      2.26 o 
  20   0   0        4.07        5.03      1.93 o 
  21   0   0        3.19       -2.40      3.09 o 
  22   0   0       10.87       17.47      7.11 o 
  23   0   0       74.45       95.62     13.03 o 
  24   0   0        0.99       13.08      6.59 o 
  25   0   0      393.94      470.79     29.40 o 
   2   1   0      143.87      132.19      2.20 o 
   3   1   0     1096.17     1105.62      7.78 o 
   4   1   0      261.64      263.74      3.74 o 
   5   1   0     2556.48     2627.85      9.82 o 
   6   1   0     1558.45     1586.41      7.82 o 
   7   1   0       27.16       23.68      1.07 o 
   8   1   0      614.01      617.54      5.35 o 
   9   1   0      121.47      137.70      2.73 o 
  10   1   0      428.88      424.82      4.74 o 
  11   1   0       22.79       21.62      1.22 o 
  12   1   0      107.87      114.28      2.76 o 
  13   1   0      403.73      384.54      5.19 o 
  14   1   0      629.32      618.91      6.84 o 
  15   1   0      393.47      371.09      5.54 o 
  16   1   0      555.19      520.69      6.75 o 
  17   1   0       68.04       55.72      2.36 o 
  18   1   0        5.84        5.53      1.27 o 
  19   1   0      232.54      223.19      6.57 o 
  20   1   0        8.73        5.50      1.63 o 
  21   1   0        2.43        1.70      1.73 o 
  22   1   0       23.94       23.72      3.26 o 
  23   1   0       77.60       89.87      7.02 o 
  24   1   0        0.03       -2.69      2.69 o 
  25   1   0        0.22        4.74      5.12 o 
   0   2   0    52788.64    51353.63    198.30 o 
   1   2   0     2499.09     2571.55     13.34 o 
   2   2   0       51.37       65.71      1.91 o 
   3   2   0       34.16       39.86      1.63 o 
   4   2   0      156.76      154.78      3.93 o 
   5   2   0      267.62      257.32      5.23 o 
   6   2   0        2.62        2.98      1.19 o 
   7   2   0        4.31        4.15      0.99 o 
   8   2   0      426.71      437.50      5.75 o 
   9   2   0        0.04        1.54      0.88 o 
  10   2   0       22.00       28.01      1.48 o 
  11   2   0      154.88      179.40      3.76 o 
  12   2   0       50.27       56.08      2.36 o 
  13   2   0        3.41        4.13      1.10 o 
  14   2   0     1055.55     1019.97      9.81 o 
  15   2   0      562.36      531.13      7.35 o 
  16   2   0        7.73        4.34      1.46 o 
  17   2   0        6.84        7.32      1.51 o 
  18   2   0       11.51       10.51      1.72 o 
  19   2   0        6.27        7.78      1.67 o 
  20   2   0        0.04       -0.86      1.46 o 
  21   2   0        0.86        3.85      1.67 o 
  22   2   0       12.17       17.11      2.46 o 
  23   2   0       58.43       72.91      5.48 o 
  24   2   0       20.63       19.43      3.49 o 
  25   2   0       62.41       75.54      8.15 o 
   1   3   0        1.30        2.99      0.96 o 
   2   3   0       66.39       62.21      2.47 o 
   3   3   0       15.23       15.28      1.34 o 
   4   3   0       57.73       59.55      2.55 o 
   5   3   0       92.84       92.20      3.63 o 
   6   3   0        3.81        4.24      1.08 o 
   7   3   0        4.94        8.08      1.57 o 
   8   3   0       41.16       44.85      2.63 o 
   9   3   0      107.47      104.66      3.63 o 
  10   3   0       36.74       35.06      2.05 o 
  11   3   0        6.93        8.79      1.35 o 
  12   3   0        0.02        0.77      1.06 o 
  13   3   0       42.57       42.29      2.18 o 
  14   3   0        0.14        2.15      1.31 o 
  15   3   0       82.87       87.13      3.91 o 
  16   3   0       28.45       28.09      2.51 o 
  17   3   0       49.58       42.88      2.75 o 
  18   3   0        0.27        0.50      1.27 o 
  19   3   0        2.67        3.46      1.59 o 
  20   3   0        1.28        0.62      1.63 o 
  21   3   0       17.66       16.57      2.44 o 
  22   3   0        0.02        0.88      1.62 o 
  23   3   0        1.67        1.08      2.22 o 
  24   3   0        1.59        4.61      3.04 o 
   0   4   0    12085.51    11778.24     94.79 o 
   1   4   0     3825.93     3946.63     23.36 o 
   2   4   0        0.03        3.32      1.37 o 
   3   4   0      507.81      482.85      6.90 o 
   4   4   0       37.88       39.08      2.12 o 
   5   4   0       64.99       67.82      3.15 o 
   6   4   0        6.07        6.28      1.43 o 
   7   4   0      138.70      137.79      5.13 o 
   8   4   0      139.26      147.57      5.47 o 
   9   4   0      451.84      453.68      7.88 o 
  10   4   0        0.75        2.59      1.16 o 
  11   4   0      390.24      391.25      7.13 o 
  12   4   0       51.84       54.72      2.90 o 
  13   4   0      129.11      127.40      4.56 o 
  14   4   0      135.03      140.69      4.75 o 
  15   4   0       15.63       17.07      2.09 o 
  16   4   0      691.70      676.04     11.46 o 
  17   4   0      120.18      118.72      5.10 o 
  18   4   0        1.82        2.07      2.39 o 
  19   4   0        8.85        3.73      2.38 o 
  20   4   0        0.20        0.17      1.96 o 
  21   4   0        1.94        2.11      2.12 o 
  22   4   0       17.36       17.65      3.09 o 
  23   4   0        6.56        2.72      2.23 o 
   1   5   0      216.06      219.01      7.72 o 
   2   5   0        2.35        3.48      1.31 o 
   3   5   0      180.16      174.61      4.75 o 
   4   5   0        0.49       -0.11      1.21 o 
   5   5   0      281.95      292.14      7.04 o 
   6   5   0        7.51        6.95      1.90 o 
   7   5   0        4.19        3.44      2.31 o 
   8   5   0        2.12        0.72      1.62 o 
   9   5   0        8.79       10.67      1.85 o 
  10   5   0       70.71       73.23      3.79 o 
  11   5   0        2.69        2.42      1.71 o 
  12   5   0       21.40       22.22      2.08 o 
  13   5   0      180.21      181.09      5.39 o 
  14   5   0       52.78       48.06      3.38 o 
  15   5   0       10.22       11.13      2.08 o 
  16   5   0       74.04       77.63      4.14 o 
  17   5   0      165.55      171.67      5.97 o 
  18   5   0        3.27        5.43      2.08 o 
  19   5   0       76.51       73.91      5.12 o 
  20   5   0       17.59       15.99      3.32 o 
  21   5   0       10.60        9.02      2.54 o 
   0   6   0     4873.00     4701.02     68.96 o 
   1   6   0      161.99      183.09      8.21 o 
   2   6   0        1.36        0.23      2.26 o 
   3   6   0       59.26       54.95      3.58 o 
   4   6   0        9.46        6.07      1.70 o 
   5   6   0       49.77       49.33      3.39 o 
   6   6   0       16.96       17.64      4.08 o 
   7   6   0      154.31      137.37      7.26 o 
   8   6   0        3.59        1.55      2.46 o 
   9   6   0       64.13       69.20      4.75 o 
  10   6   0        1.33        4.11      1.97 o 
  11   6   0      108.16      102.57      4.75 o 
  12   6   0        7.49        7.86      1.93 o 
  13   6   0       45.40       49.12      3.48 o 
  14   6   0      181.63      180.97      6.56 o 
  15   6   0       21.77       29.54      3.12 o 
  16   6   0      287.59      292.73      8.59 o 
  17   6   0       10.79       14.53      2.69 o 
  18   6   0        0.78       -1.50      2.17 o 
  19   6   0        0.22        1.83      2.57 o 
   1   7   0       58.97       59.63      4.49 o 
   2   7   0       15.68       13.49      2.63 o 
   3   7   0       14.57       13.53      2.19 o 
   4   7   0       16.54       13.72      2.54 o 
   5   7   0       22.41       21.53      3.10 o 
   6   7   0        1.71        0.77      1.91 o 
   7   7   0        2.64        1.49      2.07 o 
   8   7   0       22.61       14.19      3.09 o 
   9   7   0       38.38       36.35      3.11 o 
  10   7   0        0.02        1.23      1.84 o 
  11   7   0        0.27        1.10      2.10 o 
  12   7   0        4.26        3.42      2.53 o 
  13   7   0       18.07       18.72      2.71 o 
  14   7   0        2.24        5.04      2.09 o 
  15   7   0       43.60       51.25      4.70 o 
  16   7   0       46.88       47.30      4.60 o 
  17   7   0        4.58       -0.27      2.50 o 
   0   8   0        5.43       13.49      4.83 o 
   1   8   0      181.94      180.17      8.07 o 
   2   8   0        8.84        1.73      2.89 o 
   3   8   0        0.97       -2.28      2.71 o 
   4   8   0        0.41       -2.58      2.58 o 
   5   8   0        5.15        4.17      2.77 o 
   6   8   0       41.10       36.73      4.44 o 
   7   8   0       38.24       35.04      4.10 o 
   8   8   0       50.45       53.47      5.59 o 
   9   8   0        0.09       -0.03      2.36 o 
  10   8   0        0.08        1.14      3.46 o 
  11   8   0        0.04        3.48      3.74 o 
  12   8   0        0.02       -3.18      3.18 o 
  13   8   0        0.33        0.58      2.80 o 
   1   9   0        1.19        0.29      3.50 o 
   2   9   0        3.99        1.62      3.96 o 
   3   9   0        8.94       10.52      3.17 o 
   4   9   0        3.86        3.94      3.61 o 
   5   9   0        0.55        0.39      2.71 o 
   6   9   0        0.03       -2.28      2.76 o 
   7   9   0        0.14       -1.54      2.85 o 
 -25   1   1        0.01        8.97      3.79 o 
 -24   1   1       14.36       25.69      4.45 o 
 -23   1   1        0.02        0.89      1.71 o 
 -22   1   1        0.04        3.96      2.05 o 
 -21   1   1        4.04        3.43      2.73 o 
 -20   1   1        4.56        4.67      1.82 o 
 -19   1   1       30.50       25.58      3.10 o 
 -18   1   1        5.81        3.91      1.17 o 
 -17   1   1      272.16      250.89      5.09 o 
 -16   1   1      136.01      130.95      3.32 o 
 -15   1   1       72.18       66.43      2.29 o 
 -14   1   1      770.83      725.32      7.00 o 
 -13   1   1        4.49        4.99      0.80 o 
 -12   1   1      184.08      173.44      3.37 o 
 -11   1   1       51.14       42.23      1.66 o 
 -10   1   1       95.07       90.93      1.84 o 
  -9   1   1      284.44      282.24      3.11 o 
  -8   1   1      265.27      260.78      3.50 o 
  -7   1   1        2.41        3.37      0.66 o 
  -6   1   1      498.81      522.21      4.31 o 
  -5   1   1        7.90        5.66      0.75 o 
  -4   1   1      399.60      403.49      3.89 o 
  -3   1   1     3312.42     3284.90     14.48 o 
  -2   1   1       61.01       61.43      2.08 o 
  -1   1   1     1260.32     1271.42      9.99 o 
   0   1   1       26.63       23.40      1.05 o 
   1   1   1       19.73       24.54      0.93 o 
   2   1   1      116.87      109.40      1.75 o 
   3   1   1      567.31      554.68      7.66 o 
   4   1   1      109.67      100.18      2.17 o 
   5   1   1       78.83       75.96      1.54 o 
   6   1   1        0.52        1.34      0.54 o 
   7   1   1       55.89       55.33      1.55 o 
   8   1   1      381.90      417.91      4.12 o 
   9   1   1      668.34      729.99      5.76 o 
  10   1   1      321.13      315.34      4.00 o 
  11   1   1       83.53       73.03      1.84 o 
  12   1   1      122.76      121.13      2.47 o 
  13   1   1      100.64      104.32      2.79 o 
  14   1   1       11.36       15.96      1.32 o 
  15   1   1       49.32       47.52      2.05 o 
  16   1   1      105.62       90.97      3.22 o 
  17   1   1        1.82        1.95      1.11 o 
  18   1   1       77.45       70.84      3.82 o 
  19   1   1        0.04       -0.27      1.27 o 
  20   1   1        3.63        5.90      1.78 o 
  21   1   1        0.03        0.83      1.55 o 
  22   1   1       48.11       64.60      6.11 o 
  23   1   1       28.49       28.49      4.39 o 
  24   1   1        0.03        5.76      6.23 o 
 -25   2   1      110.63      129.46      8.88 o 
 -24   2   1       52.62       62.55      5.34 o 
 -23   2   1       12.97       15.44      2.77 o 
 -22   2   1        2.50        3.68      2.34 o 
 -21   2   1        1.02        1.98      1.59 o 
 -20   2   1        5.60        4.81      1.58 o 
 -19   2   1       36.22       36.28      2.64 o 
 -18   2   1        0.01        0.43      1.16 o 
 -17   2   1     1406.44     1384.77     12.70 o 
 -16   2   1     3390.03     3277.13     18.91 o 
 -15   2   1      153.75      163.20      4.19 o 
 -14   2   1     1058.84     1034.91     10.52 o 
 -13   2   1      759.64      740.09      6.79 o 
 -12   2   1      685.77      697.48      8.74 o 
 -11   2   1      329.99      323.08      5.51 o 
 -10   2   1      149.75      153.15      3.67 o 
  -9   2   1      295.00      297.98      5.45 o 
  -8   2   1      148.72      164.17      3.72 o 
  -7   2   1       30.06       26.21      1.50 o 
  -6   2   1      240.41      221.47      4.47 o 
  -5   2   1     4840.65     4721.49     23.44 o 
  -4   2   1     4098.14     4077.43     28.40 o 
  -3   2   1      843.39      847.92      8.20 o 
  -2   2   1    16084.52    16046.35     44.86 o 
  -1   2   1    41054.11    40328.64     96.81 o 
   0   2   1    48326.36    47927.54    149.93 o 
   1   2   1     4354.14     4466.02     14.14 o 
   2   2   1     2318.94     2313.06     10.14 o 
   3   2   1       14.30       13.86      1.02 o 
   4   2   1        0.97        2.31      0.84 o 
   5   2   1       78.92       71.80      2.67 o 
   6   2   1        9.34       11.42      1.34 o 
   7   2   1      145.38      154.00      3.72 o 
   8   2   1     1361.97     1400.07      9.84 o 
   9   2   1     3490.69     3603.30     14.90 o 
  10   2   1       73.87       71.39      2.42 o 
  11   2   1       99.96      112.27      3.12 o 
  12   2   1      996.93      988.38      9.43 o 
  13   2   1      968.31      937.11      9.00 o 
  14   2   1        6.39        7.99      1.09 o 
  15   2   1      217.62      208.12      4.74 o 
  16   2   1      205.96      187.53      5.09 o 
  17   2   1       34.09       23.48      3.31 o 
  18   2   1       18.55       21.63      2.34 o 
  19   2   1       11.81       11.81      1.96 o 
  20   2   1        5.38        6.01      1.74 o 
  21   2   1        4.98        3.32      2.61 o 
  22   2   1       21.69       36.23      3.25 o 
  23   2   1        3.99        4.62      2.38 o 
  24   2   1       47.92       71.32      6.54 o 
 -24   3   1       40.73       37.26      5.25 o 
 -23   3   1        0.16        0.90      2.17 o 
 -22   3   1        1.42        1.01      1.96 o 
 -21   3   1       10.48        7.26      2.27 o 
 -20   3   1        3.00        3.33      1.61 o 
 -19   3   1       71.76       67.33      3.60 o 
 -18   3   1        0.00        0.12      1.30 o 
 -17   3   1      685.52      650.99     10.86 o 
 -16   3   1      269.00      254.10      6.71 o 
 -15   3   1      272.94      266.72      5.51 o 
 -14   3   1     2028.90     2016.00     14.44 o 
 -13   3   1       95.26       94.33      3.52 o 
 -12   3   1      227.95      224.87      5.11 o 
 -11   3   1       21.56       20.42      2.21 o 
 -10   3   1       32.53       31.74      2.06 o 
  -9   3   1      197.04      198.03      4.61 o 
  -8   3   1      193.92      171.82      4.79 o 
  -7   3   1       17.76       21.64      1.70 o 
  -6   3   1      694.35      702.21      9.73 o 
  -5   3   1       41.58       41.07      2.50 o 
  -4   3   1      215.03      218.61      5.20 o 
  -3   3   1     3128.48     3158.84     19.71 o 
  -2   3   1        0.09        0.73      0.85 o 
  -1   3   1     1331.84     1452.51      9.62 o 
   0   3   1      706.11      724.57      7.82 o 
   1   3   1       59.06       68.22      2.56 o 
   2   3   1       60.94       52.13      2.16 o 
   3   3   1      423.35      408.33      5.29 o 
   4   3   1      215.33      215.14      3.95 o 
   5   3   1       50.05       53.69      2.28 o 
   6   3   1        0.78        2.32      1.14 o 
   7   3   1      167.96      163.07      4.64 o 
   8   3   1      366.55      369.68      7.18 o 
   9   3   1     1114.25     1120.97     11.68 o 
  10   3   1      634.10      633.25      9.47 o 
  11   3   1       21.91       20.33      1.46 o 
  12   3   1      115.35      113.70      3.86 o 
  13   3   1      196.28      199.72      5.58 o 
  14   3   1        1.66        1.84      1.24 o 
  15   3   1      105.18      108.28      4.44 o 
  16   3   1      270.21      256.56      6.29 o 
  17   3   1        4.67        3.37      1.28 o 
  18   3   1      204.23      191.20      6.43 o 
  19   3   1        0.27        4.65      1.73 o 
  20   3   1        3.98        6.11      1.76 o 
  21   3   1        0.20        3.35      1.80 o 
  22   3   1       82.10       97.83      5.25 o 
  23   3   1       57.71       51.55      4.48 o 
 -23   4   1       16.78       19.15      3.02 o 
 -22   4   1        2.44        5.05      2.18 o 
 -21   4   1        0.30       -1.71      2.07 o 
 -20   4   1        3.00        5.33      1.73 o 
 -19   4   1       17.28       16.67      2.76 o 
 -18   4   1       20.89       26.03      3.08 o 
 -17   4   1      152.94      160.06      6.08 o 
 -16   4   1     1145.68     1136.61     13.58 o 
 -15   4   1      148.08      150.48      4.93 o 
 -14   4   1      141.89      139.28      4.70 o 
 -13   4   1      153.37      153.56      4.70 o 
 -12   4   1      235.63      230.67      5.53 o 
 -11   4   1        2.54        2.57      1.14 o 
 -10   4   1       14.16       12.47      1.61 o 
  -9   4   1       18.26       12.80      1.65 o 
  -8   4   1      112.68      117.30      4.24 o 
  -7   4   1        1.77        1.97      1.57 o 
  -6   4   1       35.39       40.23      3.26 o 
  -5   4   1      843.57      825.49     11.69 o 
  -4   4   1      673.74      699.74      9.40 o 
  -3   4   1        1.73        6.66      3.72 o 
  -2   4   1     3190.98     3282.40     21.35 o 
  -1   4   1     6255.09     6216.46     36.19 o 
   0   4   1     3982.34     3976.97     22.04 o 
   1   4   1        3.21        8.88      3.57 o 
   2   4   1      377.85      347.93      6.85 o 
   3   4   1       46.69       46.67      2.29 o 
   4   4   1       21.23       19.24      1.66 o 
   5   4   1        0.25        0.72      1.14 o 
   6   4   1       70.62       66.41      2.93 o 
   7   4   1       51.28       51.32      2.76 o 
   8   4   1       22.10       25.37      2.18 o 
   9   4   1      503.19      527.26      8.70 o 
  10   4   1      113.29      115.63      4.48 o 
  11   4   1        1.21        2.22      1.36 o 
  12   4   1      334.56      325.17      6.84 o 
  13   4   1      712.08      681.85     10.35 o 
  14   4   1       13.75       15.09      2.70 o 
  15   4   1       89.42       85.15      4.21 o 
  16   4   1        6.32        5.32      1.93 o 
  17   4   1       25.33       24.54      2.45 o 
  18   4   1        5.91        5.33      1.76 o 
  19   4   1        6.72        8.28      2.06 o 
  20   4   1        7.59        5.26      2.19 o 
  21   4   1        0.08       -0.63      2.64 o 
  22   4   1       17.04       25.16      4.07 o 
 -22   5   1        5.57        3.97      2.30 o 
 -21   5   1        0.02        2.07      2.28 o 
 -20   5   1        0.44        1.44      2.22 o 
 -19   5   1       14.16       12.00      3.03 o 
 -18   5   1       57.70       46.78      3.59 o 
 -17   5   1       51.18       50.95      3.76 o 
 -16   5   1        0.85        6.13      2.09 o 
 -15   5   1      159.65      163.56      5.98 o 
 -14   5   1      303.99      312.10      7.90 o 
 -13   5   1      160.39      173.81      5.82 o 
 -12   5   1        7.83        6.88      1.72 o 
 -11   5   1        3.96        4.16      1.73 o 
 -10   5   1       22.40       27.62      2.62 o 
  -9   5   1        0.61        2.55      1.40 o 
  -8   5   1       18.67       19.69      2.14 o 
  -7   5   1       39.41       39.53      3.19 o 
  -6   5   1       59.46       53.51      4.33 o 
  -5   5   1       46.08       41.79      3.18 o 
  -4   5   1       38.82       41.55      2.77 o 
  -3   5   1       98.49       91.84      3.92 o 
  -2   5   1       47.66       45.21      2.51 o 
  -1   5   1       33.47       34.21      2.65 o 
   0   5   1      552.12      556.31      7.89 o 
   1   5   1      119.67      116.88      4.29 o 
   2   5   1       18.84       17.42      1.88 o 
   3   5   1        3.15        3.32      2.38 o 
   4   5   1       33.46       31.05      2.41 o 
   5   5   1        1.34        2.45      1.39 o 
   6   5   1        6.54        4.87      1.55 o 
   7   5   1       47.23       46.96      3.07 o 
   8   5   1       26.70       28.82      2.84 o 
   9   5   1      217.26      222.83      6.87 o 
  10   5   1      131.46      136.61      5.51 o 
  11   5   1       44.57       44.58      2.87 o 
  12   5   1        0.04        1.46      1.60 o 
  13   5   1       16.57       14.19      1.75 o 
  14   5   1       60.05       59.39      4.13 o 
  15   5   1        2.04        2.47      1.63 o 
  16   5   1        4.29        6.08      1.98 o 
  17   5   1        1.21        3.59      2.01 o 
  18   5   1       22.41       19.26      3.32 o 
  19   5   1        4.47        1.86      2.42 o 
  20   5   1        0.13       -1.76      3.11 o 
  21   5   1        2.94        7.37      3.50 o 
 -20   6   1        0.49        0.77      2.69 o 
 -19   6   1        0.00       -2.20      2.20 o 
 -18   6   1       19.80       20.29      3.19 o 
 -17   6   1      226.55      253.04      9.11 o 
 -16   6   1       22.15       31.50      3.36 o 
 -15   6   1       57.03       54.68      3.89 o 
 -14   6   1       40.17       44.64      3.89 o 
 -13   6   1       11.97       10.39      2.03 o 
 -12   6   1        1.58        0.85      1.56 o 
 -11   6   1       52.62       53.46      3.74 o 
 -10   6   1        2.16        1.19      1.53 o 
  -9   6   1       12.48       10.95      2.13 o 
  -8   6   1        0.18        1.75      1.75 o 
  -7   6   1        0.19       -0.44      1.97 o 
  -6   6   1       82.89       82.24      4.72 o 
  -5   6   1        2.83       -0.03      1.80 o 
  -4   6   1        0.01       -0.35      1.61 o 
  -3   6   1      163.20      169.52      6.92 o 
  -2   6   1       80.71       75.25      5.79 o 
  -1   6   1       46.47       57.05      5.19 o 
   0   6   1     1003.52     1014.47     11.76 o 
   1   6   1      716.22      679.71      9.64 o 
   2   6   1        0.07        0.04      3.14 o 
   3   6   1       26.72       24.29      4.07 o 
   4   6   1       25.72       19.85      2.00 o 
   5   6   1       48.30       45.80      3.56 o 
   6   6   1        6.88        8.35      2.19 o 
   7   6   1       11.15       12.90      2.68 o 
   8   6   1      154.18      145.01      5.92 o 
   9   6   1       34.03       38.72      3.49 o 
  10   6   1       35.36       40.05      3.47 o 
  11   6   1       46.85       43.51      3.30 o 
  12   6   1        5.56        5.79      1.98 o 
  13   6   1       41.84       40.24      3.78 o 
  14   6   1       38.52       36.85      3.44 o 
  15   6   1        2.23        3.05      1.89 o 
  16   6   1      125.93      127.65      5.98 o 
  17   6   1        0.01        3.30      2.55 o 
  18   6   1        1.80        1.00      2.25 o 
  19   6   1        0.00       -1.29      2.76 o 
 -17   7   1       37.31       36.90      4.85 o 
 -16   7   1       42.89       47.78      5.30 o 
 -15   7   1       19.93       21.42      6.61 o 
 -14   7   1       12.20        9.91      3.15 o 
 -13   7   1       53.88       51.71      4.91 o 
 -12   7   1        0.02       -1.16      2.50 o 
 -11   7   1        1.24        1.83      2.03 o 
 -10   7   1        9.24        9.12      2.77 o 
  -9   7   1        1.32        1.47      2.22 o 
  -8   7   1       14.38       14.51      2.71 o 
  -7   7   1        0.19        2.51      1.79 o 
  -6   7   1        1.28        1.04      2.10 o 
  -5   7   1        6.03        5.06      3.01 o 
  -4   7   1       43.03       41.97      3.75 o 
  -3   7   1       22.19       18.17      2.30 o 
  -2   7   1       11.10        8.32      2.03 o 
  -1   7   1       11.91       14.25      2.24 o 
   0   7   1       36.91       34.39      3.01 o 
   1   7   1      123.41      118.53      5.26 o 
   2   7   1       42.32       37.30      3.76 o 
   3   7   1        2.43        0.21      1.83 o 
   4   7   1        1.42       -0.07      2.01 o 
   5   7   1        0.32        1.11      2.05 o 
   6   7   1        1.55        0.85      1.92 o 
   7   7   1        1.34        3.35      2.07 o 
   8   7   1      113.56      108.87      6.31 o 
   9   7   1        8.25        7.79      3.59 o 
  10   7   1        8.64        7.28      2.63 o 
  11   7   1       19.87       21.76      3.00 o 
  12   7   1        0.70        0.90      2.20 o 
  13   7   1        1.76       -0.58      1.99 o 
  14   7   1       20.48       27.11      3.19 o 
  15   7   1       72.27       81.24      5.05 o 
  16   7   1       91.08       90.07      5.36 o 
 -13   8   1        6.14       10.31      4.52 o 
 -12   8   1        3.43        1.86      2.41 o 
 -11   8   1       10.37        8.66      2.87 o 
 -10   8   1        0.00        1.39      2.84 o 
  -9   8   1        0.69        2.83      3.15 o 
  -8   8   1       15.50       19.39      4.85 o 
  -7   8   1        0.15        9.10      4.63 o 
  -6   8   1        7.77        3.82      6.75 o 
  -5   8   1        2.08        4.78      3.32 o 
  -4   8   1       16.34        8.77     10.78 o 
  -3   8   1       36.56       18.92      2.73 o 
  -2   8   1        3.65        5.93      2.88 o 
  -1   8   1      251.91      234.19      9.87 o 
   0   8   1      671.06      602.13     14.32 o 
   1   8   1       72.55       68.70      5.31 o 
   2   8   1        4.03       -0.48      2.49 o 
   3   8   1        1.49        1.11      3.22 o 
   4   8   1        3.53        1.84      2.73 o 
   5   8   1        9.66       10.43      2.25 o 
   6   8   1        3.94        4.46      2.48 o 
   7   8   1       18.47       14.73      3.01 o 
   8   8   1       27.69       26.45      3.67 o 
   9   8   1       25.94       28.77      3.89 o 
  10   8   1        0.97       -0.09      3.15 o 
  11   8   1       12.66        4.28      2.78 o 
  12   8   1        0.25       -1.08      2.35 o 
  13   8   1        8.97        9.76      3.16 o 
  -8   9   1        0.03        0.54      3.14 o 
  -7   9   1       11.65       18.32      4.83 o 
  -6   9   1        0.30        2.72      3.27 o 
  -5   9   1        0.13       -1.30      5.47 o 
  -4   9   1        0.67       -0.96      9.47 o 
  -3   9   1        9.86        7.17      8.87 o 
  -2   9   1        1.63        4.01      4.37 o 
  -1   9   1        3.82        2.30      2.45 o 
   0   9   1        1.63        1.66      2.63 o 
   1   9   1       42.53       45.51      4.91 o 
   2   9   1       22.26       22.62      3.68 o 
   3   9   1        2.54        4.79      2.85 o 
   4   9   1        2.21        2.07      2.69 o 
   5   9   1        0.22       -4.32      4.60 o 
   6   9   1        0.82        2.03      3.52 o 
   7   9   1        9.55        7.71      4.13 o 
 -26   0   2       32.26       24.27      7.53 o 
 -25   0   2       85.26       96.44     19.20 o 
 -24   0   2       67.11       68.91      7.65 o 
 -23   0   2        4.41        1.84      2.13 o 
 -22   0   2       22.88       29.04      3.84 o 
 -21   0   2       16.36       12.77      2.96 o 
 -20   0   2       25.60       36.45      4.00 o 
 -19   0   2      149.07      145.00      7.31 o 
 -18   0   2       42.12       44.85      3.54 o 
 -17   0   2     8058.00     7922.77     40.03 o 
 -16   0   2      959.86      867.66     12.89 o 
 -15   0   2       56.30       50.50      3.21 o 
 -14   0   2      639.64      650.75     10.29 o 
 -13   0   2      100.07       81.37      3.57 o 
 -12   0   2      154.29      170.41      4.85 o 
 -11   0   2       52.57       62.36      2.87 o 
 -10   0   2        0.13        0.81      0.83 o 
  -9   0   2      204.30      171.19      3.28 o 
  -8   0   2       23.97       14.82      1.26 o 
  -7   0   2     3996.60     4053.72     25.38 o 
  -6   0   2     4435.30     4294.43     17.96 o 
  -5   0   2     4958.55     4878.62     17.49 o 
  -4   0   2     2687.20     2571.60     14.78 o 
  -3   0   2    14319.80    14347.94     89.06 o 
  -2   0   2       14.31       27.66      1.44 o 
   1   0   2      661.67      655.71      9.08 o 
   2   0   2     6561.99     6529.28     24.94 o 
   3   0   2      903.51      907.55     14.35 o 
   4   0   2      473.81      476.81      4.30 o 
   5   0   2      229.96      250.54      3.32 o 
   6   0   2     1392.30     1532.49     10.58 o 
   7   0   2     1451.33     1526.43      7.27 o 
   8   0   2     6855.57     7274.17     19.54 o 
   9   0   2      787.21      847.25     10.12 o 
  10   0   2      373.35      408.98      5.35 o 
  11   0   2      107.12      128.25      3.20 o 
  12   0   2       11.29       10.52      1.05 o 
  13   0   2       39.53       37.20      1.97 o 
  14   0   2      152.24      154.24      5.08 o 
  15   0   2      236.37      223.90      6.84 o 
  16   0   2      387.84      323.87      7.78 o 
  17   0   2       24.67       27.00      2.92 o 
  18   0   2       23.22       24.42      3.31 o 
  19   0   2      230.93      218.21      9.54 o 
  20   0   2        7.30        4.03      4.45 o 
  21   0   2       52.17       67.11     10.57 o 
  22   0   2        0.36        3.77      4.76 o 
  23   0   2        0.09       -1.31      4.24 o 
  24   0   2       76.77      116.96     15.38 o 
 -26   1   2       12.88        3.22      3.22 o 
 -25   1   2      100.90      108.22      6.69 o 
 -24   1   2        5.63        6.91      2.35 o 
 -23   1   2       37.07       37.89      4.07 o 
 -22   1   2        5.85        7.48      2.11 o 
 -21   1   2        0.61        3.28      1.64 o 
 -20   1   2       24.19       23.15      2.20 o 
 -19   1   2        3.67        1.48      1.10 o 
 -18   1   2       58.28       62.56      2.86 o 
 -17   1   2     2818.38     2739.59     17.41 o 
 -16   1   2      279.40      267.02      5.76 o 
 -15   1   2     1307.58     1254.19     10.38 o 
 -14   1   2       22.24       20.21      1.45 o 
 -13   1   2       57.01       44.79      1.50 o 
 -12   1   2      739.19      668.82      5.19 o 
 -11   1   2      299.08      286.24      3.45 o 
 -10   1   2      143.88      143.17      3.27 o 
  -9   1   2      128.33      127.43      2.29 o 
  -8   1   2      464.24      455.56      4.93 o 
  -7   1   2     1105.48     1163.11      7.43 o 
  -6   1   2      625.15      589.96      5.54 o 
  -5   1   2      835.81      792.50     10.02 o 
  -4   1   2       81.91       85.75      1.80 o 
  -3   1   2    19757.07    19449.35     67.92 o 
  -2   1   2     8626.17     8608.18     32.56 o 
  -1   1   2     5057.76     5296.69     14.49 o 
   0   1   2     2428.15     2422.37      7.57 o 
   1   1   2      119.18      136.69      3.45 o 
   2   1   2     3241.27     3119.57     13.60 o 
   3   1   2      203.82      218.68      2.78 o 
   4   1   2      128.60      128.49      2.62 o 
   5   1   2     1244.72     1303.10     12.77 o 
   6   1   2     1049.80     1090.57      6.74 o 
   7   1   2     1673.13     1807.91      8.41 o 
   8   1   2     6722.90     7424.68     17.40 o 
   9   1   2      277.32      292.00      3.37 o 
  10   1   2        0.00        1.04      0.48 o 
  11   1   2       16.37       13.26      0.89 o 
  12   1   2      112.53      122.64      2.41 o 
  13   1   2        0.98        0.34      0.66 o 
  14   1   2       88.32       78.85      2.42 o 
  15   1   2       29.95       29.96      1.95 o 
  16   1   2       13.38       10.46      1.86 o 
  17   1   2       74.52       79.31      3.49 o 
  18   1   2        8.72        5.35      1.36 o 
  19   1   2       12.55       13.73      2.01 o 
  20   1   2        0.10        1.20      1.53 o 
  21   1   2       31.68       40.44      3.73 o 
  22   1   2      190.98      237.77      9.81 o 
  23   1   2        2.95        6.03      8.32 o 
  24   1   2        5.49        5.21      3.54 o 
 -25   2   2        4.87        6.76      3.19 o 
 -24   2   2        3.92        3.72      2.82 o 
 -23   2   2        3.11        5.37      2.23 o 
 -22   2   2        0.00        0.04      1.82 o 
 -21   2   2        2.28        1.83      1.63 o 
 -20   2   2       23.25       26.06      2.44 o 
 -19   2   2       20.99       25.07      2.10 o 
 -18   2   2       91.06       90.55      3.48 o 
 -17   2   2     1347.34     1315.68     12.43 o 
 -16   2   2        5.78        9.04      1.56 o 
 -15   2   2        4.39        6.06      1.16 o 
 -14   2   2       50.22       45.89      2.22 o 
 -13   2   2        5.56        7.74      1.09 o 
 -12   2   2       97.06      108.46      3.03 o 
 -11   2   2        3.42        4.63      1.05 o 
 -10   2   2        7.46        6.97      1.12 o 
  -9   2   2       44.99       44.30      2.07 o 
  -8   2   2      213.24      248.96      4.40 o 
  -7   2   2      602.20      631.16      6.96 o 
  -6   2   2      165.13      169.02      3.56 o 
  -5   2   2      936.53      883.03      6.19 o 
  -4   2   2      915.31      857.22      9.45 o 
  -3   2   2     1403.45     1444.72     10.88 o 
  -2   2   2      321.00      311.43      4.07 o 
  -1   2   2     1034.61     1069.67     10.88 o 
   0   2   2      206.54      220.83      3.19 o 
   1   2   2       78.59       79.36      1.76 o 
   2   2   2       28.76       31.29      1.17 o 
   3   2   2      132.42      137.49      2.95 o 
   4   2   2        1.40        0.96      0.78 o 
   5   2   2        1.35        2.16      0.75 o 
   6   2   2      518.05      530.40      7.24 o 
   7   2   2      470.91      472.85      7.89 o 
   8   2   2      705.40      723.40      9.93 o 
   9   2   2       20.33       20.09      1.24 o 
  10   2   2        0.16        0.34      0.57 o 
  11   2   2        6.85        7.38      0.90 o 
  12   2   2        7.77        6.30      0.93 o 
  13   2   2       14.11       11.55      1.28 o 
  14   2   2       42.84       42.85      2.27 o 
  15   2   2        0.00       -0.10      1.05 o 
  16   2   2       66.18       55.83      4.16 o 
  17   2   2       16.08       17.84      2.20 o 
  18   2   2        1.56        0.22      1.50 o 
  19   2   2       53.78       51.32      3.46 o 
  20   2   2        0.10        1.32      1.54 o 
  21   2   2       10.64       13.13      2.21 o 
  22   2   2        2.03        4.30      2.42 o 
  23   2   2        0.00       -0.10      2.83 o 
 -25   3   2        1.24       -2.74      2.74 o 
 -24   3   2        1.01        3.87      2.93 o 
 -23   3   2        0.21       -0.41      2.70 o 
 -22   3   2        0.68        0.77      2.16 o 
 -21   3   2        2.78        1.47      2.14 o 
 -20   3   2        1.91        5.51      1.64 o 
 -19   3   2        1.84        0.98      1.28 o 
 -18   3   2       69.92       62.81      3.35 o 
 -17   3   2        0.19        5.13      3.25 o 
 -16   3   2      323.92      316.51      6.19 o 
 -15   3   2       34.25       32.38      2.42 o 
 -14   3   2       18.72       17.98      1.76 o 
 -13   3   2       12.19       12.34      1.60 o 
 -12   3   2       14.01       13.55      1.60 o 
 -11   3   2        3.74        3.08      1.09 o 
 -10   3   2        8.38        8.35      1.27 o 
  -9   3   2        0.19        1.13      0.82 o 
  -8   3   2       24.33       28.52      1.68 o 
  -7   3   2       46.41       49.12      2.46 o 
  -6   3   2       15.09       15.08      1.37 o 
  -5   3   2       26.69       29.63      1.84 o 
  -4   3   2      137.99      150.77      5.28 o 
  -3   3   2       13.86       16.47      1.60 o 
  -2   3   2     1600.36     1658.34     11.93 o 
  -1   3   2     1840.95     1948.98     10.46 o 
   0   3   2       64.32       68.49      2.47 o 
   1   3   2       44.65       46.23      1.79 o 
   2   3   2       89.91       94.59      2.59 o 
   3   3   2       41.64       39.41      1.77 o 
   4   3   2      108.82      112.32      2.77 o 
   5   3   2        0.82        2.04      0.80 o 
   6   3   2      343.10      350.74      5.81 o 
   7   3   2      130.03      150.71      4.52 o 
   8   3   2        4.18        3.17      0.84 o 
   9   3   2      160.21      162.91      5.04 o 
  10   3   2       16.74       14.03      1.59 o 
  11   3   2       20.94       20.87      1.89 o 
  12   3   2      119.31       98.91      4.01 o 
  13   3   2      116.10      108.77      4.26 o 
  14   3   2       94.78       88.40      3.95 o 
  15   3   2        0.41       -0.62      1.19 o 
  16   3   2        1.00        2.15      1.59 o 
  17   3   2       18.30       20.67      2.35 o 
  18   3   2        5.78        3.45      1.62 o 
  19   3   2        9.62        6.90      2.55 o 
  20   3   2       44.93       50.53      3.86 o 
  21   3   2       35.92       40.81      3.85 o 
  22   3   2       11.10       12.09      2.76 o 
  23   3   2       27.39       31.07      5.41 o 
 -23   4   2        1.04        3.53      3.14 o 
 -22   4   2       26.02       27.12      4.35 o 
 -21   4   2        2.75        3.38      1.81 o 
 -20   4   2        4.88        5.98      2.37 o 
 -19   4   2       11.04       16.41      3.22 o 
 -18   4   2       69.16       65.85      4.09 o 
 -17   4   2      696.29      695.13     15.65 o 
 -16   4   2      921.79      907.07     14.69 o 
 -15   4   2        4.46       10.78      2.53 o 
 -14   4   2      104.69      109.79      4.28 o 
 -13   4   2        2.88        5.41      1.55 o 
 -12   4   2        3.02        2.18      1.15 o 
 -11   4   2       85.81       85.80      3.31 o 
 -10   4   2       14.85       16.60      1.61 o 
  -9   4   2       11.59       15.06      1.86 o 
  -8   4   2      219.17      217.35      5.58 o 
  -7   4   2      101.52       87.43      3.55 o 
  -6   4   2      371.42      357.63      7.79 o 
  -5   4   2       27.68       35.88      3.26 o 
  -4   4   2       17.89       10.52      1.87 o 
  -3   4   2      563.72      570.95      8.31 o 
  -2   4   2      556.03      534.61      6.69 o 
  -1   4   2     1559.04     1620.53     11.44 o 
   0   4   2     2163.11     2249.27     13.28 o 
   1   4   2       27.29       32.93      2.53 o 
   2   4   2     1024.70     1079.34     10.54 o 
   3   4   2       18.22       19.52      1.77 o 
   4   4   2      253.54      259.62      5.84 o 
   5   4   2      106.18       98.23      3.02 o 
   6   4   2        2.37        1.63      0.99 o 
   7   4   2       22.66       30.25      2.19 o 
   8   4   2      502.51      497.75      8.40 o 
   9   4   2      215.55      214.77      6.30 o 
  10   4   2      247.27      253.47      7.28 o 
  11   4   2       69.45       65.48      3.49 o 
  12   4   2        0.11        0.42      1.26 o 
  13   4   2        1.18        0.58      1.44 o 
  14   4   2        0.87        0.29      1.45 o 
  15   4   2      210.04      206.60      6.48 o 
  16   4   2       29.94       30.01      2.72 o 
  17   4   2       11.85       15.40      2.25 o 
  18   4   2       39.55       47.68      3.59 o 
  19   4   2        5.80        3.80      2.25 o 
  20   4   2       10.67       11.44      2.60 o 
  21   4   2        3.85        3.43      2.04 o 
  22   4   2        4.17        5.68      3.13 o 
 -22   5   2        0.39       -0.57      2.45 o 
 -21   5   2        2.92        4.63      2.82 o 
 -20   5   2       14.06       16.45      2.79 o 
 -19   5   2        1.52        1.37      1.97 o 
 -18   5   2       16.80       20.14      3.00 o 
 -17   5   2      444.09      458.05     11.44 o 
 -16   5   2       27.90       39.74      3.42 o 
 -15   5   2      153.24      149.88      5.63 o 
 -14   5   2      124.84      122.20      5.41 o 
 -13   5   2        0.05        3.42      1.59 o 
 -12   5   2       81.12       80.32      4.18 o 
 -11   5   2        6.31        7.70      1.81 o 
 -10   5   2        0.01        1.30      1.46 o 
  -9   5   2       26.98       28.56      2.54 o 
  -8   5   2      213.87      222.14      7.03 o 
  -7   5   2       54.96       55.71      3.67 o 
  -6   5   2       19.68       25.69      2.77 o 
  -5   5   2       28.62       30.71      2.73 o 
  -4   5   2       11.71       19.89      2.34 o 
  -3   5   2      469.05      472.33      8.56 o 
  -2   5   2        0.21        1.55      1.14 o 
  -1   5   2       98.84      110.07      3.54 o 
   0   5   2       34.44       27.96      1.93 o 
   1   5   2       24.75       27.47      2.33 o 
   2   5   2       36.67       37.01      2.79 o 
   3   5   2        0.51        0.91      1.16 o 
   4   5   2       40.29       39.57      2.46 o 
   5   5   2        0.00        1.43      1.16 o 
   6   5   2      539.05      520.28      9.59 o 
   7   5   2        0.04        0.87      1.40 o 
   8   5   2      504.61      478.90      9.10 o 
   9   5   2       75.06       65.16      3.67 o 
  10   5   2        1.11        2.02      1.43 o 
  11   5   2        0.37        2.13      1.58 o 
  12   5   2      150.68      154.66      5.26 o 
  13   5   2      152.40      150.10      4.89 o 
  14   5   2      341.10      345.21      8.02 o 
  15   5   2        3.18        3.43      1.57 o 
  16   5   2        1.28       -1.73      1.73 o 
  17   5   2        0.59       -0.90      2.01 o 
  18   5   2        8.23        4.96      3.00 o 
  19   5   2        2.44        1.30      4.11 o 
  20   5   2       37.25       47.23      7.66 o 
 -20   6   2        0.35        0.61      2.09 o 
 -19   6   2        5.52        7.87      2.49 o 
 -18   6   2        0.29       -0.68      2.18 o 
 -17   6   2      548.76      548.64     14.58 o 
 -16   6   2      146.99      174.25      7.57 o 
 -15   6   2        4.58       11.67      2.65 o 
 -14   6   2       36.20       39.11      5.22 o 
 -13   6   2        6.20        4.98      1.97 o 
 -12   6   2        2.14        2.06      1.89 o 
 -11   6   2       11.16        9.74      2.12 o 
 -10   6   2        8.33        6.30      1.80 o 
  -9   6   2       12.11       11.32      1.83 o 
  -8   6   2        1.55        2.15      1.51 o 
  -7   6   2       44.32       41.27      3.08 o 
  -6   6   2       81.11       67.63      4.34 o 
  -5   6   2        5.03        3.66      1.82 o 
  -4   6   2       31.81       35.71      3.25 o 
  -3   6   2      259.41      267.12      7.16 o 
  -2   6   2       25.63       21.09      3.00 o 
  -1   6   2      896.21      868.57     12.59 o 
   0   6   2      302.49      327.16      7.90 o 
   1   6   2        0.16        2.77      1.74 o 
   2   6   2      225.94      225.60      5.99 o 
   3   6   2       35.99       32.22      2.77 o 
   4   6   2       38.88       45.84      2.96 o 
   5   6   2       12.24        8.18      2.31 o 
   6   6   2       48.40       41.15      3.21 o 
   7   6   2        1.10        4.32      1.86 o 
   8   6   2      202.04      208.13      7.85 o 
   9   6   2       18.90       13.56      2.84 o 
  10   6   2       46.45       46.35      4.54 o 
  11   6   2       53.14       55.74      3.71 o 
  12   6   2       10.13        6.64      1.88 o 
  13   6   2       13.31       11.96      2.34 o 
  14   6   2       13.03       12.65      2.37 o 
  15   6   2       50.36       59.29      4.60 o 
  16   6   2       22.06       19.58      2.96 o 
  17   6   2        0.91        1.19      2.56 o 
  18   6   2       10.76        8.08      2.77 o 
 -17   7   2       52.37       56.48      6.79 o 
 -16   7   2       49.21       59.33      6.65 o 
 -15   7   2       36.26       36.27      4.55 o 
 -14   7   2       15.23       17.31      4.43 o 
 -13   7   2        4.82        3.64      3.45 o 
 -12   7   2       12.23        9.02      3.56 o 
 -11   7   2        9.59        7.14      3.00 o 
 -10   7   2       16.85       18.49      3.96 o 
  -9   7   2       75.86       90.70      6.97 o 
  -8   7   2       81.88       67.86      6.06 o 
  -7   7   2       16.95       20.73      2.98 o 
  -6   7   2        0.76       -1.31      2.11 o 
  -5   7   2        0.24       -0.57      1.76 o 
  -4   7   2        0.00       -1.70      2.36 o 
  -3   7   2       30.43       22.13      2.60 o 
  -2   7   2       88.93       79.96      4.37 o 
  -1   7   2       25.74       21.74      2.65 o 
   0   7   2       32.31       30.31      3.00 o 
   1   7   2        0.14        1.79      1.53 o 
   2   7   2       19.68       17.58      2.24 o 
   3   7   2       13.61       16.32      2.13 o 
   4   7   2        3.48        3.09      1.72 o 
   5   7   2       22.03       21.88      2.75 o 
   6   7   2       54.76       48.06      5.04 o 
   7   7   2        4.64        4.71      2.22 o 
   8   7   2       67.09       62.91      5.87 o 
   9   7   2        3.87        0.81      2.78 o 
  10   7   2        2.21        4.02      2.67 o 
  11   7   2       16.33       16.80      2.66 o 
  12   7   2        8.64        8.33      2.25 o 
  13   7   2       20.63       21.04      3.12 o 
  14   7   2       82.33       87.53      5.58 o 
  15   7   2       14.66       15.27      3.10 o 
  16   7   2        0.80       -1.91      2.49 o 
 -14   8   2        0.09        6.50      3.13 o 
 -13   8   2        4.74        7.02      3.63 o 
 -12   8   2        0.06       -2.37      2.98 o 
 -11   8   2        4.22        2.19      2.96 o 
 -10   8   2        1.40        4.89      3.00 o 
  -9   8   2        4.15       -0.85      2.88 o 
  -8   8   2       10.50        4.52      7.53 o 
  -7   8   2        0.97       -0.67      3.71 o 
  -6   8   2        0.20       -2.36      3.61 o 
  -5   8   2        0.38       -0.15      3.08 o 
  -4   8   2        1.34        1.07      3.72 o 
  -3   8   2        4.96        3.32      2.54 o 
  -2   8   2        0.28        0.36      2.24 o 
  -1   8   2        7.06       16.29      3.40 o 
   0   8   2      115.38      111.31      8.52 o 
   1   8   2       15.45       22.61      3.66 o 
   2   8   2        5.20        7.97      2.82 o 
   3   8   2        5.26        6.59      2.12 o 
   4   8   2        0.01       -0.91      1.94 o 
   5   8   2        4.62        3.30      1.91 o 
   6   8   2        9.80        9.06      2.52 o 
   7   8   2       26.69       17.34      3.47 o 
   8   8   2        2.42        5.05      2.56 o 
   9   8   2       17.47       16.56      3.52 o 
  10   8   2        1.70        1.02      2.62 o 
  11   8   2        3.40        3.66      2.55 o 
  12   8   2        7.11        6.63      3.37 o 
  -8   9   2        1.57        6.77      4.03 o 
  -7   9   2        2.67        0.07      4.02 o 
  -6   9   2        0.51        5.43      5.96 o 
  -5   9   2        0.13       -1.96      5.47 o 
  -4   9   2        1.00        4.72      6.41 o 
  -3   9   2        1.64        2.81      3.89 o 
  -2   9   2        6.44       14.39      5.99 o 
  -1   9   2       29.78       22.21      5.45 o 
   0   9   2        1.05        7.19      2.86 o 
   1   9   2        0.79        1.92      2.50 o 
   2   9   2        3.47        7.44      3.59 o 
   3   9   2        3.44        2.15      2.54 o 
   4   9   2        0.00        4.04      2.35 o 
   5   9   2       13.94       15.25      4.05 o 
   6   9   2        0.04       -1.15      3.79 o 
 -26   1   3        3.58        4.67      2.67 o 
 -25   1   3       19.95       17.72      3.18 o 
 -24   1   3        1.80       -0.10      1.90 o 
 -23   1   3       15.07       11.85      2.88 o 
 -22   1   3       19.29       20.34      2.61 o 
 -21   1   3       21.73       24.92      2.27 o 
 -20   1   3       14.57       13.80      1.85 o 
 -19   1   3      190.28      199.09      5.51 o 
 -18   1   3       89.99       85.78      3.57 o 
 -17   1   3      177.12      178.28      4.91 o 
 -16   1   3      363.92      354.08      6.59 o 
 -15   1   3      203.30      195.72      4.03 o 
 -14   1   3        1.00        1.25      0.73 o 
 -13   1   3        7.23        6.24      0.81 o 
 -12   1   3       68.94       57.50      1.81 o 
 -11   1   3       11.18       14.22      1.07 o 
 -10   1   3      133.06      130.14      2.50 o 
  -9   1   3      354.08      362.12      3.86 o 
  -8   1   3     3684.79     3805.09     21.82 o 
  -7   1   3        6.90        9.89      1.21 o 
  -6   1   3       67.96       91.25      2.17 o 
  -5   1   3     3946.55     3954.83     15.87 o 
  -4   1   3      384.64      387.02      3.97 o 
  -3   1   3       10.01        7.88      0.83 o 
  -2   1   3        4.35        2.65      0.93 o 
  -1   1   3        0.97        1.60      0.85 o 
   0   1   3      474.10      446.02      6.03 o 
   1   1   3       73.31       76.89      2.34 o 
   2   1   3       35.86       35.42      1.77 o 
   3   1   3       93.17      105.45      2.63 o 
   4   1   3        0.34       -0.18      0.43 o 
   5   1   3      515.12      510.16      4.50 o 
   6   1   3     2399.57     2555.03     13.02 o 
   7   1   3        6.73       10.09      1.46 o 
   8   1   3      442.73      502.58      4.30 o 
   9   1   3      279.73      297.82      4.39 o 
  10   1   3      179.18      177.73      2.82 o 
  11   1   3       15.93       16.40      1.13 o 
  12   1   3       16.19       17.03      1.01 o 
  13   1   3        0.80        2.11      0.77 o 
  14   1   3       82.32       73.24      2.99 o 
  15   1   3       54.44       51.68      2.64 o 
  16   1   3       11.74        6.78      1.28 o 
  17   1   3       25.56       17.06      1.86 o 
  18   1   3       10.87        8.94      1.42 o 
  19   1   3        1.82        3.82      2.38 o 
  20   1   3       15.81       21.10      3.18 o 
  21   1   3        0.41        0.47      2.18 o 
  22   1   3        3.69        6.62      3.15 o 
  23   1   3        0.79       -0.49      2.77 o 
 -26   2   3        0.08        1.56      2.75 o 
 -25   2   3       38.44       31.57      5.20 o 
 -24   2   3        2.29       -2.69      3.24 o 
 -23   2   3        4.57        2.54      2.77 o 
 -22   2   3       72.25       78.02      5.31 o 
 -21   2   3        0.02        1.39      1.56 o 
 -20   2   3        2.04        2.56      1.43 o 
 -19   2   3      413.75      427.30      7.99 o 
 -18   2   3      213.53      218.33      5.60 o 
 -17   2   3     1844.96     1739.33     15.19 o 
 -16   2   3      181.17      167.68      6.63 o 
 -15   2   3      289.76      265.91      5.58 o 
 -14   2   3       41.26       40.66      2.10 o 
 -13   2   3       62.83       70.39      2.59 o 
 -12   2   3       80.49       80.92      2.65 o 
 -11   2   3        2.03        8.72      0.99 o 
 -10   2   3        0.94        0.98      0.89 o 
  -9   2   3        6.67        6.30      1.13 o 
  -8   2   3      986.34      961.82      9.87 o 
  -7   2   3     1770.58     1771.97     10.97 o 
  -6   2   3      762.77      743.31     12.75 o 
  -5   2   3      108.32      108.39      2.15 o 
  -4   2   3      637.63      671.24      9.06 o 
  -3   2   3      322.26      262.01      3.58 o 
  -2   2   3      843.77      767.59      9.16 o 
  -1   2   3     3091.24     3280.63     15.11 o 
   0   2   3      823.40      769.51      5.78 o 
   1   2   3       89.81      104.38      2.01 o 
   2   2   3        3.54        2.21      0.70 o 
   3   2   3      104.59      107.29      2.67 o 
   4   2   3      211.22      208.39      4.10 o 
   5   2   3     2114.09     2235.53     15.97 o 
   6   2   3       45.81       49.50      2.68 o 
   7   2   3        9.05       14.17      1.69 o 
   8   2   3     1007.74     1068.99     12.49 o 
   9   2   3      209.33      229.44      5.53 o 
  10   2   3      231.07      231.27      4.79 o 
  11   2   3      109.36      113.57      3.50 o 
  12   2   3        9.54        9.93      1.16 o 
  13   2   3       20.21       19.09      1.71 o 
  14   2   3      147.99      134.87      4.35 o 
  15   2   3      326.72      287.63      6.47 o 
  16   2   3      118.34      114.61      4.25 o 
  17   2   3        0.04       -1.44      1.44 o 
  18   2   3       31.77       33.98      2.87 o 
  19   2   3       77.50       82.04      5.00 o 
  20   2   3        0.58        1.39      1.68 o 
  21   2   3        8.48       10.05      2.76 o 
  22   2   3        1.25        0.83      2.17 o 
  23   2   3        0.08       -0.74      2.24 o 
 -25   3   3       45.19       44.80      5.63 o 
 -24   3   3       10.05        4.34      4.63 o 
 -23   3   3       46.23       48.93      6.64 o 
 -22   3   3       68.65       76.26      6.11 o 
 -21   3   3       50.28       52.03      4.01 o 
 -20   3   3       12.54        8.42      2.13 o 
 -19   3   3      363.46      360.13      9.59 o 
 -18   3   3      220.09      205.18      5.79 o 
 -17   3   3      114.72      130.08      4.21 o 
 -16   3   3      514.89      512.48      8.48 o 
 -15   3   3      400.53      393.68      8.72 o 
 -14   3   3        1.04        0.08      1.20 o 
 -13   3   3        1.92        3.94      1.22 o 
 -12   3   3      116.87      124.13      4.17 o 
 -11   3   3       17.94       16.47      1.67 o 
 -10   3   3      346.24      361.34      6.32 o 
  -9   3   3      201.84      200.68      4.00 o 
  -8   3   3     5259.78     5337.71     18.96 o 
  -7   3   3       34.34       48.84      1.52 o 
  -6   3   3      516.78      527.92      8.37 o 
  -5   3   3     4625.36     4639.81     19.00 o 
  -4   3   3      746.96      825.45      6.88 o 
  -3   3   3       27.47       41.96      1.56 o 
  -2   3   3        0.05        0.74      0.86 o 
  -1   3   3        2.94        5.39      0.90 o 
   0   3   3      508.54      525.93      5.20 o 
   1   3   3      226.27      223.76      3.47 o 
   2   3   3       41.37       42.77      1.61 o 
   3   3   3        5.25        3.96      0.96 o 
   4   3   3       25.10       25.30      1.52 o 
   5   3   3      587.02      595.33      7.44 o 
   6   3   3     2821.68     2812.70     23.49 o 
   7   3   3      105.08      114.89      4.07 o 
   8   3   3      425.61      427.55      8.91 o 
   9   3   3      232.61      228.03      6.74 o 
  10   3   3      240.58      240.89      6.47 o 
  11   3   3       12.06       11.13      1.77 o 
  12   3   3       35.59       33.92      2.53 o 
  13   3   3        4.09        4.44      1.13 o 
  14   3   3      151.43      152.00      4.72 o 
  15   3   3       52.14       53.47      3.42 o 
  16   3   3        2.23        2.93      1.56 o 
  17   3   3       54.99       40.59      3.11 o 
  18   3   3        7.38        5.68      1.96 o 
  19   3   3        3.29        3.19      2.14 o 
  20   3   3       30.92       37.60      3.73 o 
  21   3   3        4.94        4.96      2.06 o 
  22   3   3        4.85        2.87      2.29 o 
 -24   4   3        5.50        4.52      2.80 o 
 -23   4   3        2.22        2.11      3.52 o 
 -22   4   3       24.43       28.71      3.60 o 
 -21   4   3        1.24       -1.16      2.45 o 
 -20   4   3        4.15        3.67      1.96 o 
 -19   4   3      216.42      226.44      7.98 o 
 -18   4   3      163.51      172.21      6.85 o 
 -17   4   3      526.63      517.25     11.42 o 
 -16   4   3       27.79       32.43      3.26 o 
 -15   4   3       77.38       83.84      5.04 o 
 -14   4   3        0.87        2.14      1.75 o 
 -13   4   3       41.96       44.54      3.01 o 
 -12   4   3       37.11       42.16      2.87 o 
 -11   4   3        0.00        1.11      0.87 o 
 -10   4   3        4.35        3.76      1.15 o 
  -9   4   3        7.08        7.98      0.96 o 
  -8   4   3        8.89        9.14      0.96 o 
  -7   4   3      335.16      333.75      6.03 o 
  -6   4   3      420.21      405.71      6.62 o 
  -5   4   3        0.97        3.49      1.09 o 
  -4   4   3      603.64      628.08      7.02 o 
  -3   4   3       51.97       32.38      3.00 o 
  -2   4   3        7.22        3.69      1.35 o 
  -1   4   3      318.28      361.68      4.77 o 
   0   4   3       39.02       31.46      1.44 o 
   1   4   3       20.71       21.38      1.45 o 
   2   4   3       13.28        8.72      1.28 o 
   3   4   3        6.87       10.88      1.50 o 
   4   4   3        7.62        7.78      1.15 o 
   5   4   3      249.01      236.71      4.96 o 
   6   4   3        0.85        0.10      1.07 o 
   7   4   3       40.41       41.26      2.41 o 
   8   4   3      448.40      461.56      8.26 o 
   9   4   3        0.04       -0.10      1.53 o 
  10   4   3       50.91       47.05      3.65 o 
  11   4   3       18.46       18.69      2.37 o 
  12   4   3        0.89       -0.74      1.39 o 
  13   4   3        0.15       -0.56      1.54 o 
  14   4   3        9.49        8.25      1.95 o 
  15   4   3      122.61      111.55      5.67 o 
  16   4   3       15.63       18.60      2.75 o 
  17   4   3        2.58        4.06      1.88 o 
  18   4   3        7.02        9.25      2.21 o 
  19   4   3       39.08       39.61      3.79 o 
  20   4   3        4.34        3.37      2.11 o 
  21   4   3        5.67        6.25      3.39 o 
 -22   5   3       24.77       27.17      4.66 o 
 -21   5   3        3.91        2.04      1.93 o 
 -20   5   3        3.81        0.98      2.25 o 
 -19   5   3       11.56       11.68      2.29 o 
 -18   5   3       26.07       23.65      3.46 o 
 -17   5   3       99.53      104.84      5.73 o 
 -16   5   3        0.41        2.02      1.78 o 
 -15   5   3        1.11        5.14      2.07 o 
 -14   5   3        3.79        1.75      1.50 o 
 -13   5   3       10.13       11.23      1.94 o 
 -12   5   3        0.16       -0.81      1.39 o 
 -11   5   3       12.78       12.59      2.01 o 
 -10   5   3       71.18       69.42      4.31 o 
  -9   5   3       37.48       38.65      3.33 o 
  -8   5   3      278.35      287.05      6.35 o 
  -7   5   3      248.05      253.23      5.35 o 
  -6   5   3      241.78      251.26      5.26 o 
  -5   5   3      133.42      129.47      3.74 o 
  -4   5   3      207.42      217.01      5.58 o 
  -3   5   3      206.13      235.01      5.77 o 
  -2   5   3       12.99       18.25      1.77 o 
  -1   5   3       20.94       21.79      1.51 o 
   0   5   3        2.05        3.43      0.87 o 
   1   5   3      171.51      177.41      4.05 o 
   2   5   3       31.79       33.25      2.26 o 
   3   5   3       12.95       14.23      1.52 o 
   4   5   3       21.37       23.13      2.02 o 
   5   5   3        4.06        8.34      1.63 o 
   6   5   3       46.61       44.82      2.78 o 
   7   5   3      111.13      112.21      4.22 o 
   8   5   3       31.18       28.28      2.77 o 
   9   5   3        4.81        8.73      1.90 o 
  10   5   3        0.58        0.23      1.86 o 
  11   5   3       15.87        8.86      1.95 o 
  12   5   3        7.17        1.68      1.97 o 
  13   5   3        0.12        0.65      1.56 o 
  14   5   3        1.84        2.78      1.67 o 
  15   5   3        2.03        1.74      1.70 o 
  16   5   3       15.50        7.24      2.24 o 
  17   5   3        0.33        2.49      1.98 o 
  18   5   3        2.97        4.62      2.11 o 
  19   5   3        1.17        3.67      2.49 o 
 -20   6   3        9.11        8.29      4.01 o 
 -19   6   3        9.78        9.62      2.90 o 
 -18   6   3        1.76        3.41      2.57 o 
 -17   6   3       56.44       67.26      5.84 o 
 -16   6   3      229.06      219.65      9.52 o 
 -15   6   3        1.21        5.20      3.21 o 
 -14   6   3       43.23       41.39      4.82 o 
 -13   6   3        3.81        3.49      2.98 o 
 -12   6   3        6.69        5.65      2.53 o 
 -11   6   3        4.58        1.23      2.21 o 
 -10   6   3        0.54        0.90      4.46 o 
  -9   6   3        3.65        4.01      1.99 o 
  -8   6   3       96.08       89.08      4.96 o 
  -7   6   3        0.87        0.81      1.68 o 
  -6   6   3       24.55       22.28      2.31 o 
  -5   6   3        4.04        4.52      1.59 o 
  -4   6   3       54.77       60.40      3.45 o 
  -3   6   3       23.27       21.80      2.25 o 
  -2   6   3       53.79       55.85      3.11 o 
  -1   6   3      285.13      288.73      6.14 o 
   0   6   3       11.75       12.11      1.83 o 
   1   6   3       24.48       31.93      3.35 o 
   2   6   3       13.28       11.34      1.70 o 
   3   6   3        0.25       -0.47      1.26 o 
   4   6   3       20.99       25.83      2.33 o 
   5   6   3       24.19       25.79      2.46 o 
   6   6   3        6.31        8.55      2.04 o 
   7   6   3      124.41      128.81      5.45 o 
   8   6   3        1.18        1.59      1.92 o 
   9   6   3      183.49      175.23      7.68 o 
  10   6   3        3.38        5.85      2.41 o 
  11   6   3        3.74        8.35      2.75 o 
  12   6   3       10.38        8.44      2.63 o 
  13   6   3       27.28       31.61      5.22 o 
  14   6   3      113.22      115.21      5.51 o 
  15   6   3        0.01        0.29      2.07 o 
  16   6   3       20.30       21.08      3.52 o 
  17   6   3        2.06        3.22      2.56 o 
 -18   7   3        3.62        7.32      3.36 o 
 -17   7   3      119.23      129.71      8.15 o 
 -16   7   3       12.62       11.83      3.54 o 
 -15   7   3       97.88       92.81      9.56 o 
 -14   7   3       35.80       32.36      4.95 o 
 -13   7   3        3.11        0.69      2.81 o 
 -12   7   3       10.46        5.62      3.00 o 
 -11   7   3       14.28       12.49      3.39 o 
 -10   7   3        0.09        6.10      3.11 o 
  -9   7   3       78.61       70.61      6.66 o 
  -8   7   3       46.37       46.07      5.21 o 
  -7   7   3      102.44       96.30      7.00 o 
  -6   7   3        4.93        9.48      2.91 o 
  -5   7   3       10.82       16.01      4.08 o 
  -4   7   3        1.53        1.03      1.91 o 
  -3   7   3       35.33       37.92      3.59 o 
  -2   7   3       95.80       90.27      5.32 o 
  -1   7   3        0.47        0.89      1.73 o 
   0   7   3        4.04        4.94      1.89 o 
   1   7   3       34.21       29.82      2.71 o 
   2   7   3        3.65        4.58      1.71 o 
   3   7   3        0.18        1.63      1.57 o 
   4   7   3       16.21       13.80      2.15 o 
   5   7   3       39.34       27.49      3.05 o 
   6   7   3       42.97       46.34      4.47 o 
   7   7   3        4.53        7.70      2.27 o 
   8   7   3      158.04      148.74      7.69 o 
   9   7   3        2.84        3.75      2.60 o 
  10   7   3       33.16       32.25      3.80 o 
  11   7   3       16.40       15.41      3.88 o 
  12   7   3        1.97        2.49      1.99 o 
  13   7   3        4.91        6.24      2.53 o 
  14   7   3       22.55       18.54      4.15 o 
  15   7   3        0.78        9.47      3.10 o 
 -14   8   3       21.16       21.89      4.70 o 
 -13   8   3        0.04        1.66      2.94 o 
 -12   8   3       11.39        5.22      4.29 o 
 -11   8   3        3.64        6.99      4.05 o 
 -10   8   3        5.06        4.71      3.62 o 
  -9   8   3        5.96        8.14      3.40 o 
  -8   8   3       12.18        5.07      4.34 o 
  -7   8   3        0.05        1.83      2.56 o 
  -6   8   3        1.13        3.28      3.86 o 
  -5   8   3        0.24        0.08      3.15 o 
  -4   8   3        9.24        5.98      2.71 o 
  -3   8   3        5.74       -3.13      3.13 o 
  -2   8   3       16.35       22.26      5.10 o 
  -1   8   3      354.16      347.20     11.29 o 
   0   8   3       39.40       49.88      4.16 o 
   1   8   3       38.33       37.05      3.58 o 
   2   8   3        1.55        0.35      2.02 o 
   3   8   3        0.35       -0.07      2.07 o 
   4   8   3        2.91        4.91      2.34 o 
   5   8   3       30.17       27.27      3.82 o 
   6   8   3        4.23        6.27      2.69 o 
   7   8   3       27.39       21.42      4.08 o 
   8   8   3        4.92        5.86      3.26 o 
   9   8   3       64.44       60.43      6.49 o 
  10   8   3        0.75        7.61      5.16 o 
  11   8   3        4.55        6.48      2.81 o 
  -7   9   3        4.35        9.98      4.44 o 
  -6   9   3        0.32       -0.43      3.85 o 
  -5   9   3        0.63       -4.24      4.24 o 
  -4   9   3        3.45        5.05      3.67 o 
  -3   9   3        0.26        0.92      3.40 o 
  -2   9   3       39.04       32.59      6.33 o 
  -1   9   3       26.22       27.30      5.39 o 
   0   9   3        0.02        0.76      4.13 o 
   1   9   3        1.02        8.82      3.60 o 
   2   9   3        0.96        2.10      2.41 o 
   3   9   3        0.70       -1.07      2.18 o 
   4   9   3        0.05       -0.47      2.67 o 
   5   9   3        5.99        8.85      3.93 o 
 -26   0   4        0.61       -0.38      3.13 o 
 -25   0   4       25.24       15.89      3.40 o 
 -24   0   4       61.41       80.43      6.53 o 
 -23   0   4       16.22       16.71      3.51 o 
 -22   0   4      267.90      284.09     13.44 o 
 -21   0   4      114.18      104.73      6.69 o 
 -20   0   4       45.02       54.98      5.71 o 
 -19   0   4      534.43      526.69     13.83 o 
 -18   0   4      702.67      669.60     15.03 o 
 -17   0   4        9.87       16.12      4.14 o 
 -16   0   4        5.20        5.14      1.53 o 
 -15   0   4      330.13      300.20      7.18 o 
 -14   0   4      466.79      465.55      6.98 o 
 -13   0   4      493.21      451.28      6.73 o 
 -12   0   4      570.29      602.94      8.91 o 
 -11   0   4      180.88      232.93      4.90 o 
 -10   0   4        5.13        6.19      1.04 o 
  -9   0   4       22.32       28.70      3.25 o 
  -8   0   4     1610.60     1687.08     14.73 o 
  -7   0   4      255.66      237.37      5.33 o 
  -6   0   4      310.66      326.17      7.05 o 
  -5   0   4     2608.63     2726.47     20.19 o 
  -4   0   4     1513.28     1342.10     13.05 o 
  -3   0   4       85.43       93.45      2.63 o 
  -2   0   4      268.00      322.96     10.51 o 
  -1   0   4      109.87      145.79      4.97 o 
   0   0   4     1187.75     1137.34     10.83 o 
   1   0   4      338.15      337.15      6.16 o 
   2   0   4     1238.72     1321.65     12.38 o 
   3   0   4       66.19       75.24      4.32 o 
   4   0   4       82.33      103.50      4.66 o 
   5   0   4     1810.24     1937.10     20.10 o 
   6   0   4      499.36      593.77      8.48 o 
   7   0   4      505.24      553.34      9.71 o 
   8   0   4      327.11      361.98      6.96 o 
   9   0   4        1.47        1.44      1.04 o 
  10   0   4     1097.45     1164.74     17.98 o 
  11   0   4       21.89       17.15      1.54 o 
  12   0   4       31.04       25.62      2.49 o 
  13   0   4        0.01       -1.05      1.33 o 
  14   0   4      290.55      208.39      6.81 o 
  15   0   4      317.58      255.51      9.87 o 
  16   0   4       13.57       17.83      3.33 o 
  17   0   4        1.50        3.52      2.33 o 
  18   0   4        0.02        1.50      2.38 o 
  19   0   4       11.37        2.85      3.82 o 
  20   0   4       62.09       72.47      6.34 o 
  21   0   4        1.26        4.68      3.90 o 
  22   0   4        2.57       -0.73      5.07 o 
  23   0   4        2.68        6.43      4.92 o 
 -26   1   4        2.68        1.52      2.52 o 
 -25   1   4        0.90       -2.65      2.65 o 
 -24   1   4      164.54      171.32      8.14 o 
 -23   1   4       13.85       19.92      2.40 o 
 -22   1   4       64.73       74.61      3.80 o 
 -21   1   4        0.62        1.49      1.68 o 
 -20   1   4      214.19      201.22      6.29 o 
 -19   1   4       12.26       18.83      2.02 o 
 -18   1   4      301.70      288.44      6.36 o 
 -17   1   4      729.04      706.10      9.57 o 
 -16   1   4      275.58      251.09      5.57 o 
 -15   1   4      280.84      280.55      4.60 o 
 -14   1   4       32.36       31.63      1.45 o 
 -13   1   4        5.69        9.62      0.95 o 
 -12   1   4        0.08        0.08      0.49 o 
 -11   1   4      127.43      110.44      4.16 o 
 -10   1   4     2919.95     3002.41     16.76 o 
  -9   1   4     8123.70     8813.26     24.88 o 
  -8   1   4     1517.46     1492.11     11.45 o 
  -7   1   4     2783.71     3012.51     15.83 o 
  -6   1   4      220.44      253.25      4.52 o 
  -5   1   4     1770.22     1731.71     11.25 o 
  -4   1   4      488.90      532.38      5.64 o 
  -3   1   4       56.96       74.87      2.02 o 
  -2   1   4     1388.11     1421.30     15.38 o 
  -1   1   4      793.08      801.68      6.53 o 
   0   1   4      223.27      241.09      3.42 o 
   1   1   4     1144.70     1171.23      9.24 o 
   2   1   4       94.94      102.52      2.45 o 
   3   1   4       66.19       59.00      1.61 o 
   4   1   4      491.53      474.34      7.29 o 
   5   1   4     2577.06     2712.23     13.32 o 
   6   1   4       13.47       18.44      1.19 o 
   7   1   4      143.02      151.16      3.16 o 
   8   1   4       92.31      117.07      2.38 o 
   9   1   4      435.92      445.67      4.78 o 
  10   1   4      109.44       98.86      2.35 o 
  11   1   4      119.40      113.47      3.34 o 
  12   1   4        0.20        0.56      0.87 o 
  13   1   4       12.99        8.06      1.25 o 
  14   1   4      224.27      189.83      4.81 o 
  15   1   4      113.98       86.23      3.65 o 
  16   1   4      637.18      517.16      8.35 o 
  17   1   4        6.61        4.65      1.61 o 
  18   1   4        0.02       -0.07      1.65 o 
  19   1   4       21.32       28.96      3.67 o 
  20   1   4        2.88        3.79      2.37 o 
  21   1   4        0.13       -0.80      2.56 o 
  22   1   4        1.53        2.91      3.24 o 
 -26   2   4        0.09       -2.24      2.95 o 
 -25   2   4       17.09       14.30      3.40 o 
 -24   2   4       15.21       16.37      3.90 o 
 -23   2   4        0.35       -0.41      2.16 o 
 -22   2   4       65.65       63.99      5.03 o 
 -21   2   4       69.32       67.99      4.29 o 
 -20   2   4       18.00       17.39      1.90 o 
 -19   2   4      103.91      106.46      4.10 o 
 -18   2   4      278.59      259.20      6.09 o 
 -17   2   4       47.32       42.28      2.51 o 
 -16   2   4        2.41        1.05      1.37 o 
 -15   2   4       10.28       14.05      1.56 o 
 -14   2   4       34.87       37.34      2.33 o 
 -13   2   4       17.80       15.94      2.34 o 
 -12   2   4       54.84       61.11      2.90 o 
 -11   2   4        6.51        7.23      1.24 o 
 -10   2   4        0.42        0.65      0.75 o 
  -9   2   4        6.95        9.73      1.27 o 
  -8   2   4      165.22      178.40      6.49 o 
  -7   2   4       52.05       56.30      2.38 o 
  -6   2   4       52.45       50.27      2.08 o 
  -5   2   4       90.36       87.59      2.86 o 
  -4   2   4        0.79        5.86      1.86 o 
  -3   2   4      215.98      232.06      4.92 o 
  -2   2   4       49.03       55.83      2.04 o 
  -1   2   4       44.58       57.22      1.96 o 
   0   2   4      138.93      141.41      3.08 o 
   1   2   4        9.67       11.56      0.78 o 
   2   2   4      378.59      381.35      4.15 o 
   3   2   4      156.79      160.23      3.49 o 
   4   2   4       54.72       58.05      2.07 o 
   5   2   4      339.61      373.81      5.40 o 
   6   2   4      307.36      345.36      5.50 o 
   7   2   4      108.69      120.00      4.48 o 
   8   2   4        1.35        2.55      1.06 o 
   9   2   4        1.19        2.64      0.83 o 
  10   2   4       99.89      116.33      3.01 o 
  11   2   4        0.08        0.78      0.85 o 
  12   2   4        2.80        1.64      0.76 o 
  13   2   4       11.02        8.53      1.76 o 
  14   2   4       39.17       30.98      2.55 o 
  15   2   4       64.81       50.39      3.14 o 
  16   2   4        0.00        0.16      2.36 o 
  17   2   4        6.41        7.40      2.07 o 
  18   2   4        1.38        3.08      1.75 o 
  19   2   4       15.06       12.90      3.39 o 
  20   2   4       30.89       38.12      4.17 o 
  21   2   4        1.49        3.95      2.43 o 
  22   2   4        0.01       -1.82      2.47 o 
 -25   3   4        5.37       11.03      4.42 o 
 -24   3   4        2.97        3.28      2.93 o 
 -23   3   4        0.10        0.98      2.23 o 
 -22   3   4        0.25        0.40      1.94 o 
 -21   3   4        6.98       12.41      2.66 o 
 -20   3   4        5.42        5.94      2.17 o 
 -19   3   4      123.49      111.59      5.26 o 
 -18   3   4       82.60       85.16      4.47 o 
 -17   3   4        2.04        0.49      2.01 o 
 -16   3   4       76.92       77.80      5.69 o 
 -15   3   4      147.21      137.75      5.46 o 
 -14   3   4       23.81       18.94      1.75 o 
 -13   3   4        1.55        2.34      0.93 o 
 -12   3   4        0.62        1.25      0.98 o 
 -11   3   4      117.39      129.73      3.82 o 
 -10   3   4       99.13      112.72      3.13 o 
  -9   3   4        5.90        8.60      0.88 o 
  -8   3   4      504.46      505.65      8.02 o 
  -7   3   4      561.32      520.64      6.37 o 
  -6   3   4       84.93       84.61      2.68 o 
  -5   3   4       57.79       62.95      1.91 o 
  -4   3   4        0.16        0.15      0.69 o 
  -3   3   4      204.68      212.67      3.93 o 
  -2   3   4        0.00        1.62      0.75 o 
  -1   3   4        0.36        3.10      0.70 o 
   0   3   4      819.94      879.57      7.14 o 
   1   3   4      263.84      282.80      4.15 o 
   2   3   4       34.16       35.22      1.47 o 
   3   3   4        7.24        5.01      0.75 o 
   4   3   4        7.88        8.79      0.97 o 
   5   3   4      138.26      141.72      4.14 o 
   6   3   4      449.82      449.96      8.06 o 
   7   3   4        5.25        7.77      1.39 o 
   8   3   4       97.42       89.18      5.82 o 
   9   3   4        0.33        1.07      1.48 o 
  10   3   4       20.24       16.30      2.58 o 
  11   3   4        0.75        0.55      1.31 o 
  12   3   4        1.81        1.75      1.17 o 
  13   3   4        3.66        2.86      1.57 o 
  14   3   4        3.85        3.20      1.39 o 
  15   3   4       93.94       89.84      4.94 o 
  16   3   4        0.11        0.79      1.84 o 
  17   3   4       27.86       24.09      2.98 o 
  18   3   4        0.17       -1.97      1.97 o 
  19   3   4        0.16       -0.77      1.87 o 
  20   3   4       13.16       15.67      2.94 o 
  21   3   4        9.04        9.75      2.92 o 
 -24   4   4        0.90        3.73      6.30 o 
 -23   4   4       12.07       11.78      3.46 o 
 -22   4   4        4.00        6.27      2.53 o 
 -21   4   4        4.69        4.35      2.47 o 
 -20   4   4        2.06        3.31      2.28 o 
 -19   4   4       25.29       33.07      4.00 o 
 -18   4   4        5.74        9.04      3.54 o 
 -17   4   4      106.85      103.24      5.86 o 
 -16   4   4        7.14        7.56      2.19 o 
 -15   4   4      154.58      155.22      6.72 o 
 -14   4   4       42.10       44.12      3.05 o 
 -13   4   4      201.89      196.89      5.88 o 
 -12   4   4       33.67       39.94      2.76 o 
 -11   4   4       78.86       80.01      3.60 o 
 -10   4   4        0.48        0.45      1.09 o 
  -9   4   4        4.83        7.65      1.68 o 
  -8   4   4      100.63       99.36      3.32 o 
  -7   4   4      262.73      239.12      5.09 o 
  -6   4   4       18.21       18.81      1.41 o 
  -5   4   4      437.98      395.24      5.37 o 
  -4   4   4      389.89      368.53      6.44 o 
  -3   4   4      200.45      198.98      6.59 o 
  -2   4   4      528.67      563.43      7.71 o 
  -1   4   4        0.54       -0.47      1.18 o 
   0   4   4       60.67       55.32      2.24 o 
   1   4   4      150.14      127.88      2.95 o 
   2   4   4       24.67       27.69      1.58 o 
   3   4   4      282.61      292.49      5.33 o 
   4   4   4      260.03      274.22      5.29 o 
   5   4   4        7.17        6.21      1.17 o 
   6   4   4       13.77       17.96      1.69 o 
   7   4   4        4.48        4.34      1.16 o 
   8   4   4      248.40      245.56      8.72 o 
   9   4   4        0.02        1.36      1.66 o 
  10   4   4      323.51      315.18     10.34 o 
  11   4   4       46.61       45.63      4.32 o 
  12   4   4      135.74      119.36      6.04 o 
  13   4   4       71.87       65.50      4.10 o 
  14   4   4       87.07       93.93      5.94 o 
  15   4   4       34.44       40.20      4.17 o 
  16   4   4       13.32       11.01      3.22 o 
  17   4   4        5.38        3.20      2.21 o 
  18   4   4       16.63       19.77      3.28 o 
  19   4   4       12.50       17.79      4.79 o 
  20   4   4        1.44        3.51      2.76 o 
 -22   5   4        3.22        2.27      2.52 o 
 -21   5   4        3.02        4.34      2.77 o 
 -20   5   4       51.42       48.64      4.81 o 
 -19   5   4       73.17       75.70      5.59 o 
 -18   5   4        7.81        3.07      3.82 o 
 -17   5   4       53.68       65.76      5.04 o 
 -16   5   4       95.38       89.54      5.69 o 
 -15   5   4      378.42      365.21     10.64 o 
 -14   5   4        2.82        3.36      2.08 o 
 -13   5   4        6.76        7.59      2.04 o 
 -12   5   4        0.58        1.13      1.63 o 
 -11   5   4      164.67      173.86      6.63 o 
 -10   5   4       82.71       91.89      4.75 o 
  -9   5   4      698.36      669.69     11.99 o 
  -8   5   4      409.07      404.22      7.65 o 
  -7   5   4      758.21      703.65      8.49 o 
  -6   5   4        7.92       11.04      1.72 o 
  -5   5   4      117.82      126.54      4.22 o 
  -4   5   4        0.49        2.63      1.35 o 
  -3   5   4      216.27      209.13      5.40 o 
  -2   5   4       79.74       87.73      3.57 o 
  -1   5   4        9.03        7.90      1.54 o 
   0   5   4      311.30      321.78      5.90 o 
   1   5   4        0.18        2.50      1.01 o 
   2   5   4        9.51        6.63      1.22 o 
   3   5   4        2.65        2.57      1.21 o 
   4   5   4        6.44        7.93      1.35 o 
   5   5   4       98.96       96.32      3.60 o 
   6   5   4      233.09      223.48      5.86 o 
   7   5   4       10.18        8.53      1.48 o 
   8   5   4      184.18      182.83      6.26 o 
   9   5   4       11.00       11.68      2.11 o 
  10   5   4       92.11       91.80      5.44 o 
  11   5   4       18.87       18.47      2.69 o 
  12   5   4       16.91       11.13      2.25 o 
  13   5   4        0.51        3.71      1.96 o 
  14   5   4       38.62       35.57      3.70 o 
  15   5   4        0.59        1.02      2.30 o 
  16   5   4       72.75       64.82      5.55 o 
  17   5   4       34.91       27.74      4.36 o 
  18   5   4        0.06        5.86      2.68 o 
  19   5   4        5.21        3.85      3.74 o 
 -20   6   4        0.49       -0.53      3.59 o 
 -19   6   4       26.23       26.27      4.04 o 
 -18   6   4       86.59       85.43      6.32 o 
 -17   6   4       17.36       22.89      4.35 o 
 -16   6   4       17.41       26.53      4.52 o 
 -15   6   4       56.95       61.68      8.30 o 
 -14   6   4        1.08        3.16      2.88 o 
 -13   6   4      103.93      100.74      8.55 o 
 -12   6   4        1.40        4.83      2.69 o 
 -11   6   4       72.01       69.72      5.93 o 
 -10   6   4        2.33        2.43      2.39 o 
  -9   6   4        0.28        4.80      2.44 o 
  -8   6   4       30.54       36.55      4.17 o 
  -7   6   4       19.78       18.48      3.81 o 
  -6   6   4       46.16       48.72      3.70 o 
  -5   6   4      211.00      199.60      7.01 o 
  -4   6   4       79.55       80.38      4.68 o 
  -3   6   4       72.12       79.11      4.62 o 
  -2   6   4      156.06      165.18      4.99 o 
  -1   6   4        0.57        2.35      1.27 o 
   0   6   4       27.87       31.61      2.47 o 
   1   6   4       11.20        6.09      1.77 o 
   2   6   4        2.36        2.29      1.30 o 
   3   6   4       37.81       44.67      2.97 o 
   4   6   4       64.66       57.31      3.33 o 
   5   6   4       15.13       15.83      2.08 o 
   6   6   4       27.60       24.02      2.60 o 
   7   6   4        1.06        3.27      1.65 o 
   8   6   4       89.88       89.13      7.02 o 
   9   6   4        4.73        2.51      2.19 o 
  10   6   4      228.15      241.23      8.11 o 
  11   6   4       57.56       65.20      5.12 o 
  12   6   4      107.11      101.15      5.74 o 
  13   6   4       34.16       35.95      3.66 o 
  14   6   4       66.11       59.95      6.00 o 
  15   6   4       35.97       38.06      4.71 o 
  16   6   4        3.11        3.66      4.15 o 
  17   6   4        0.24        4.07      2.94 o 
 -18   7   4        0.84        4.61      3.76 o 
 -17   7   4        2.99        2.57      3.13 o 
 -16   7   4        0.73        3.06      3.16 o 
 -15   7   4       17.93       12.90      3.74 o 
 -14   7   4        0.10        1.63      3.20 o 
 -13   7   4        2.57        1.58      4.73 o 
 -12   7   4        0.19       -2.91      2.91 o 
 -11   7   4       12.58       16.60      3.73 o 
 -10   7   4       36.41       36.47      5.30 o 
  -9   7   4       98.97       85.17      7.18 o 
  -8   7   4        0.62        1.49      2.62 o 
  -7   7   4       11.02        6.55      2.71 o 
  -6   7   4        0.01        0.87      2.74 o 
  -5   7   4        0.03        2.82      2.58 o 
  -4   7   4        8.72       11.50      2.79 o 
  -3   7   4       69.66       71.46      4.26 o 
  -2   7   4        2.00        0.56      1.75 o 
  -1   7   4        1.58        3.21      2.81 o 
   0   7   4        4.36        9.40      2.23 o 
   1   7   4        1.49        3.87      1.86 o 
   2   7   4        2.19        0.69      1.72 o 
   3   7   4        0.12        1.65      1.90 o 
   4   7   4        1.41        2.80      1.85 o 
   5   7   4       37.50       36.29      3.94 o 
   6   7   4        0.04        4.60      2.16 o 
   7   7   4        0.10        2.62      2.10 o 
   8   7   4       14.37       12.62      3.94 o 
   9   7   4       12.08       11.78      2.76 o 
  10   7   4       17.10       16.17      4.10 o 
  11   7   4        0.44        2.04      2.35 o 
  12   7   4        6.51        8.28      2.87 o 
  13   7   4        0.01        2.48      2.68 o 
  14   7   4       14.50       16.27      3.77 o 
 -14   8   4        8.88        9.09      3.74 o 
 -13   8   4        3.37        2.82      3.18 o 
 -12   8   4       15.36       10.23      3.40 o 
 -11   8   4        7.27        4.57      3.20 o 
 -10   8   4       10.79        7.01      3.64 o 
  -9   8   4        2.91        7.30      3.15 o 
  -8   8   4        1.19        3.39      2.86 o 
  -7   8   4        2.29        1.60      2.53 o 
  -6   8   4       11.36       10.13      3.63 o 
  -5   8   4       17.08        5.40      3.38 o 
  -4   8   4        0.69        1.09      2.58 o 
  -3   8   4        0.79        3.67      3.45 o 
  -2   8   4        0.02        2.75      2.43 o 
  -1   8   4        0.11        7.01      2.61 o 
   0   8   4        1.75        3.28      2.40 o 
   1   8   4        0.07        2.61      3.37 o 
   2   8   4        0.53        0.74      2.01 o 
   3   8   4        0.29       -2.04      2.12 o 
   4   8   4        0.03       -2.38      2.38 o 
   5   8   4        1.02        0.99      2.28 o 
   6   8   4       13.65       11.77      3.01 o 
   7   8   4        0.52        4.46      3.25 o 
   8   8   4        3.30        7.85      3.66 o 
   9   8   4       11.63       11.97      3.68 o 
  10   8   4        1.29        3.03      2.91 o 
  -7   9   4       16.86       11.89      7.43 o 
  -6   9   4        1.53        0.86      3.62 o 
  -5   9   4        0.52       -2.89      3.40 o 
  -4   9   4        0.65       -0.61      3.33 o 
  -3   9   4        0.11       10.29      4.85 o 
  -2   9   4       36.67       28.50      5.84 o 
  -1   9   4        1.08        1.88      3.61 o 
   0   9   4       55.05       61.93      7.89 o 
   1   9   4        1.44        2.78      3.25 o 
   2   9   4        0.97        4.83      2.96 o 
   3   9   4        0.07        0.68      2.64 o 
 -26   1   5        0.90        5.57      3.15 o 
 -25   1   5       64.36       74.87      5.77 o 
 -24   1   5       28.96       26.90      2.90 o 
 -23   1   5        0.86        2.48      1.85 o 
 -22   1   5       55.10       57.63      3.72 o 
 -21   1   5        3.35        2.71      1.75 o 
 -20   1   5        0.93        3.33      1.39 o 
 -19   1   5      160.37      161.03      5.52 o 
 -18   1   5        0.65        0.98      1.11 o 
 -17   1   5       13.94        8.81      1.33 o 
 -16   1   5      157.98      145.85      5.77 o 
 -15   1   5      109.92      100.38      3.35 o 
 -14   1   5       12.02       14.49      1.49 o 
 -13   1   5        2.50        3.27      0.70 o 
 -12   1   5        0.00        1.29      1.13 o 
 -11   1   5      759.47      780.70      9.46 o 
 -10   1   5       96.84       81.44      3.55 o 
  -9   1   5      390.15      445.28      7.04 o 
  -8   1   5      879.81      904.34      9.44 o 
  -7   1   5     1813.76     1867.95     13.21 o 
  -6   1   5      330.56      365.89      4.87 o 
  -5   1   5      319.67      311.52      4.69 o 
  -4   1   5        8.12        6.01      0.89 o 
  -3   1   5      798.89      856.72      7.78 o 
  -2   1   5      321.40      335.28      5.82 o 
  -1   1   5      653.48      693.98      6.95 o 
   0   1   5     1523.12     1614.46     10.99 o 
   1   1   5       31.97       32.00      1.82 o 
   2   1   5      132.94      157.99      3.89 o 
   3   1   5       10.02        8.73      1.00 o 
   4   1   5        3.21        2.36      0.58 o 
   5   1   5       32.38       29.75      1.76 o 
   6   1   5       50.30       60.56      2.44 o 
   7   1   5       63.24       59.01      2.51 o 
   8   1   5      124.66      124.15      3.23 o 
   9   1   5       93.01       93.09      3.18 o 
  10   1   5        0.20        1.57      1.36 o 
  11   1   5      211.35      204.80      4.93 o 
  12   1   5        9.34        6.03      1.52 o 
  13   1   5        4.29        4.05      1.42 o 
  14   1   5       75.26       61.37      3.60 o 
  15   1   5       14.58       15.12      2.15 o 
  16   1   5      108.19       92.99      4.57 o 
  17   1   5        8.90        9.47      2.01 o 
  18   1   5        1.96        2.17      1.70 o 
  19   1   5       17.04       16.80      2.38 o 
  20   1   5        4.08        5.41      2.79 o 
  21   1   5        5.84        4.25      3.07 o 
  22   1   5        0.04        5.01      2.71 o 
 -26   2   5        0.34        3.13      3.35 o 
 -25   2   5        2.00        8.19      4.60 o 
 -24   2   5      105.79      107.85      7.68 o 
 -23   2   5      224.45      252.23      9.45 o 
 -22   2   5       67.49       68.99      5.04 o 
 -21   2   5       14.36       14.86      2.67 o 
 -20   2   5        1.37        2.53      1.71 o 
 -19   2   5        0.10       -1.08      1.55 o 
 -18   2   5       17.83       16.89      2.31 o 
 -17   2   5      312.07      289.89      9.28 o 
 -16   2   5      122.84      117.21      5.76 o 
 -15   2   5        9.42       10.64      2.07 o 
 -14   2   5      238.25      225.05      5.96 o 
 -13   2   5      154.45      151.44      4.77 o 
 -12   2   5      572.69      604.70      9.04 o 
 -11   2   5      366.56      379.24      9.15 o 
 -10   2   5        3.39        5.58      1.60 o 
  -9   2   5      209.53      247.48      4.57 o 
  -8   2   5       38.79       37.32      3.52 o 
  -7   2   5       23.04       26.04      1.72 o 
  -6   2   5      964.69      902.39      9.82 o 
  -5   2   5      244.12      272.78      5.44 o 
  -4   2   5        6.79        4.21      0.71 o 
  -3   2   5       44.93       49.04      1.81 o 
  -2   2   5      565.56      602.92      6.10 o 
  -1   2   5       17.99       22.67      1.39 o 
   0   2   5     1048.64     1087.19      7.07 o 
   1   2   5       20.32       32.11      1.31 o 
   2   2   5      149.66      157.16      2.92 o 
   3   2   5       49.37       43.28      1.72 o 
   4   2   5        4.96        8.21      1.01 o 
   5   2   5       17.58       22.20      1.52 o 
   6   2   5      294.47      290.07      4.31 o 
   7   2   5      439.82      457.12      6.93 o 
   8   2   5       67.73       68.97      2.88 o 
   9   2   5      369.02      364.12      6.95 o 
  10   2   5       20.80       23.02      1.51 o 
  11   2   5       76.48       72.57      2.99 o 
  12   2   5       58.93       50.78      2.95 o 
  13   2   5      194.63      153.89      6.01 o 
  14   2   5      381.12      331.50     10.21 o 
  15   2   5        5.93        4.85      1.98 o 
  16   2   5        0.32        3.85      2.28 o 
  17   2   5        4.73        9.57      2.55 o 
  18   2   5        3.60        5.90      2.35 o 
  19   2   5       35.75       38.64      5.84 o 
  20   2   5       35.74       50.85      7.44 o 
  21   2   5       17.67       24.70      3.91 o 
 -25   3   5      145.86      153.97     12.54 o 
 -24   3   5       37.18       47.11      5.69 o 
 -23   3   5        1.32        0.49      2.69 o 
 -22   3   5       84.47       93.51      6.05 o 
 -21   3   5        0.49        1.51      1.69 o 
 -20   3   5       14.15       11.68      2.09 o 
 -19   3   5      279.86      288.83      8.42 o 
 -18   3   5        6.44        3.33      2.33 o 
 -17   3   5       10.74        6.39      2.49 o 
 -16   3   5      174.81      166.03      8.05 o 
 -15   3   5      217.14      199.52      6.77 o 
 -14   3   5       18.80       26.28      2.72 o 
 -13   3   5        0.67        0.52      1.57 o 
 -12   3   5        5.05        7.47      1.42 o 
 -11   3   5     1219.65     1302.23     13.70 o 
 -10   3   5       45.19       38.74      2.44 o 
  -9   3   5      802.17      866.47     19.44 o 
  -8   3   5      654.61      648.84      8.16 o 
  -7   3   5     1725.83     1753.50     14.36 o 
  -6   3   5      369.88      374.78      7.20 o 
  -5   3   5      510.44      529.91      8.86 o 
  -4   3   5       95.32      105.40      3.83 o 
  -3   3   5     1044.74     1064.10     10.86 o 
  -2   3   5      374.35      388.62      4.37 o 
  -1   3   5      280.41      280.98      4.73 o 
   0   3   5     1726.73     1824.72     12.15 o 
   1   3   5      120.16      123.61      3.23 o 
   2   3   5       90.68       86.00      2.63 o 
   3   3   5       33.15       33.40      1.73 o 
   4   3   5       17.40       22.20      2.02 o 
   5   3   5        3.86        1.36      1.20 o 
   6   3   5       59.82       60.38      3.10 o 
   7   3   5       81.82       80.55      3.54 o 
   8   3   5      238.60      235.84      7.92 o 
   9   3   5      116.27      113.86      5.74 o 
  10   3   5       15.65       14.30      2.19 o 
  11   3   5      444.05      406.88      8.58 o 
  12   3   5       48.24       43.30      3.31 o 
  13   3   5      107.46       91.67      5.67 o 
  14   3   5      209.51      176.80      7.97 o 
  15   3   5       16.34       12.94      4.09 o 
  16   3   5      200.50      175.61      8.17 o 
  17   3   5        4.12        5.36      2.44 o 
  18   3   5        5.64        6.24      2.45 o 
  19   3   5       26.38       25.56      4.98 o 
  20   3   5        8.95        9.13      2.82 o 
 -24   4   5       75.05       87.00      7.81 o 
 -23   4   5      176.90      197.54      9.19 o 
 -22   4   5       54.01       50.75      4.49 o 
 -21   4   5        1.41        4.39      2.57 o 
 -20   4   5        1.13       -1.97      2.11 o 
 -19   4   5        2.40        6.22      2.62 o 
 -18   4   5        9.79        4.59      3.31 o 
 -17   4   5       71.82       77.93      6.18 o 
 -16   4   5       10.14       11.71      2.91 o 
 -15   4   5        0.00       -1.33      1.79 o 
 -14   4   5       93.33       98.48      6.41 o 
 -13   4   5        1.57        6.70      2.62 o 
 -12   4   5      126.20      117.24      6.63 o 
 -11   4   5       45.96       49.42      4.37 o 
 -10   4   5       52.45       58.90      4.62 o 
  -9   4   5      225.36      233.83      8.62 o 
  -8   4   5      116.77      114.19      4.19 o 
  -7   4   5       61.77       57.39      2.48 o 
  -6   4   5       60.50       55.09      2.42 o 
  -5   4   5       33.84       35.23      1.95 o 
  -4   4   5       36.30       42.28      2.16 o 
  -3   4   5        3.32        2.00      0.92 o 
  -2   4   5      210.19      213.18      4.69 o 
  -1   4   5        2.15        3.59      1.25 o 
   0   4   5      234.37      256.90      4.35 o 
   1   4   5        3.18        8.10      1.09 o 
   2   4   5       30.06       37.30      1.88 o 
   3   4   5        1.85        2.03      0.92 o 
   4   4   5       38.69       40.75      2.44 o 
   5   4   5       27.18       28.67      2.16 o 
   6   4   5       74.22       78.21      3.66 o 
   7   4   5       31.67       28.82      2.34 o 
   8   4   5       36.06       36.35      4.20 o 
   9   4   5      152.97      157.40      7.38 o 
  10   4   5        2.48        2.07      1.86 o 
  11   4   5       16.20       17.03      4.30 o 
  12   4   5       76.60       66.67      5.80 o 
  13   4   5       66.24       73.54      5.33 o 
  14   4   5      122.65      114.88      6.60 o 
  15   4   5        9.37        7.75      2.95 o 
  16   4   5        0.12       -1.89      1.98 o 
  17   4   5        1.91        4.51      2.43 o 
  18   4   5        0.58        2.01      2.24 o 
  19   4   5       17.64       19.18      4.24 o 
 -22   5   5        0.99        3.13      2.47 o 
 -21   5   5       15.45       17.96      3.50 o 
 -20   5   5       25.61       28.57      5.83 o 
 -19   5   5       10.87        6.14      3.16 o 
 -18   5   5        0.01       -1.05      3.22 o 
 -17   5   5        0.46        4.57      3.13 o 
 -16   5   5       37.24       35.72      4.69 o 
 -15   5   5        5.05        5.05      3.55 o 
 -14   5   5        0.58        2.41      2.22 o 
 -13   5   5        1.60        2.87      2.61 o 
 -12   5   5        5.48        4.39      2.46 o 
 -11   5   5       11.44       13.64      2.93 o 
 -10   5   5        0.96       -0.04      2.08 o 
  -9   5   5       38.12       36.46      4.18 o 
  -8   5   5       94.66       99.57      6.15 o 
  -7   5   5        0.00        1.46      1.62 o 
  -6   5   5        0.49        0.76      1.35 o 
  -5   5   5       15.21       14.72      2.42 o 
  -4   5   5       11.94       14.73      2.10 o 
  -3   5   5        2.75        0.97      1.11 o 
  -2   5   5       12.55       12.92      1.55 o 
  -1   5   5      193.84      207.85      5.01 o 
   0   5   5        4.58        3.98      1.26 o 
   1   5   5       16.46       16.68      1.55 o 
   2   5   5        2.58        1.18      1.22 o 
   3   5   5        5.37        4.51      1.20 o 
   4   5   5       34.93       34.26      2.21 o 
   5   5   5        0.62        3.35      1.26 o 
   6   5   5        0.01        1.19      1.70 o 
   7   5   5       23.72       24.65      2.54 o 
   8   5   5        9.09        9.40      2.48 o 
   9   5   5       15.22       13.26      2.75 o 
  10   5   5       22.40       21.61      2.93 o 
  11   5   5       48.14       44.55      4.20 o 
  12   5   5       52.56       55.43      4.15 o 
  13   5   5      116.21      112.18      6.76 o 
  14   5   5       64.35       65.48      4.77 o 
  15   5   5        0.17        3.14      2.39 o 
  16   5   5        7.47        5.56      2.72 o 
  17   5   5       13.81       15.52      3.33 o 
  18   5   5        1.03        2.13      2.36 o 
 -20   6   5        1.68        5.67      3.00 o 
 -19   6   5       14.37       11.60      3.61 o 
 -18   6   5       11.01       13.82      3.65 o 
 -17   6   5       20.03       26.91      4.37 o 
 -16   6   5        6.70       -2.55      3.70 o 
 -15   6   5       12.46       14.91      3.55 o 
 -14   6   5        0.03        0.52      3.10 o 
 -13   6   5       51.98       56.61      5.70 o 
 -12   6   5        5.76        6.74      2.61 o 
 -11   6   5        8.75       16.89      3.91 o 
 -10   6   5       56.44       50.44      5.23 o 
  -9   6   5       58.33       53.17      6.14 o 
  -8   6   5      148.98      138.46      7.75 o 
  -7   6   5       27.75       29.31      3.94 o 
  -6   6   5       46.09       39.98      4.25 o 
  -5   6   5        0.04        2.51      1.74 o 
  -4   6   5       21.42       22.77      2.74 o 
  -3   6   5      100.41      103.04      5.18 o 
  -2   6   5        3.05        3.75      1.46 o 
  -1   6   5        2.09        4.56      1.43 o 
   0   6   5       13.73       14.36      2.46 o 
   1   6   5        0.05        3.01      1.95 o 
   2   6   5        0.06        1.87      1.80 o 
   3   6   5        5.09        5.99      1.88 o 
   4   6   5        1.39        3.30      1.41 o 
   5   6   5       21.92       18.35      2.19 o 
   6   6   5       37.69       38.79      3.38 o 
   7   6   5       58.47       69.27      4.86 o 
   8   6   5        0.86        1.16      1.87 o 
   9   6   5        0.30        0.35      2.15 o 
  10   6   5       37.15       39.94      4.25 o 
  11   6   5       19.06       19.47      3.14 o 
  12   6   5        4.97        6.26      2.41 o 
  13   6   5        3.34        7.35      2.75 o 
  14   6   5       25.41       24.19      4.00 o 
  15   6   5        0.07        2.17      2.20 o 
  16   6   5        4.35        7.82      2.62 o 
 -17   7   5        1.92        3.04      3.82 o 
 -16   7   5      135.62      141.40      9.50 o 
 -15   7   5       21.95       23.70      4.56 o 
 -14   7   5        9.40        6.55      3.12 o 
 -13   7   5        9.51        9.19      4.05 o 
 -12   7   5        0.39       -1.68      2.96 o 
 -11   7   5       90.01       94.27      7.37 o 
 -10   7   5        1.26        1.41      2.90 o 
  -9   7   5       51.66       56.49      5.85 o 
  -8   7   5      157.96      152.32      8.71 o 
  -7   7   5       69.52       57.70      5.60 o 
  -6   7   5       43.23       41.86      5.07 o 
  -5   7   5       12.57       14.10      3.55 o 
  -4   7   5        7.15       12.61      4.25 o 
  -3   7   5      192.65      194.56      6.86 o 
  -2   7   5        8.23       13.23      2.75 o 
  -1   7   5      158.72      163.32      7.31 o 
   0   7   5      111.93      105.90      6.12 o 
   1   7   5       21.28       11.62      2.52 o 
   2   7   5        8.58        7.73      2.20 o 
   3   7   5        0.43        0.97      2.00 o 
   4   7   5        2.26        2.05      1.93 o 
   5   7   5       14.16       11.83      2.92 o 
   6   7   5        4.76       10.28      2.69 o 
   7   7   5      128.01      125.86      7.31 o 
   8   7   5        2.56        4.08      3.22 o 
   9   7   5       66.94       86.51      9.01 o 
  10   7   5        0.01        3.00      3.12 o 
  11   7   5        0.12        3.01      2.79 o 
  12   7   5       32.66       28.99      4.17 o 
  13   7   5        6.66       10.72      3.84 o 
 -13   8   5       18.49       20.23      4.37 o 
 -12   8   5       14.16       16.36      6.33 o 
 -11   8   5        3.38       10.63      3.47 o 
 -10   8   5        3.17       -0.11      3.54 o 
  -9   8   5       15.09       12.74      7.72 o 
  -8   8   5       63.08       61.26      6.12 o 
  -7   8   5       13.57        8.21      3.33 o 
  -6   8   5       16.68       20.48      3.94 o 
  -5   8   5        0.00        1.52      2.07 o 
  -4   8   5       14.65        9.04      3.25 o 
  -3   8   5       51.08       42.89      6.11 o 
  -2   8   5        3.66        4.85      2.85 o 
  -1   8   5        2.72        6.45      2.65 o 
   0   8   5       36.37       38.79      4.49 o 
   1   8   5        0.35       -1.52      2.30 o 
   2   8   5        1.45       -1.64      2.26 o 
   3   8   5        0.44        2.51      3.11 o 
   4   8   5        4.34        3.00      3.05 o 
   5   8   5       10.87        7.11      2.66 o 
   6   8   5      102.98      117.13      8.49 o 
   7   8   5       51.44       61.62      6.62 o 
   8   8   5        8.12       19.11      4.15 o 
   9   8   5        7.82        6.32      3.99 o 
  -5   9   5        2.69       -0.46      5.75 o 
  -4   9   5        5.63        6.00      3.72 o 
  -3   9   5       76.12       71.41     11.98 o 
  -2   9   5       23.52       18.79      5.20 o 
  -1   9   5        3.80       -0.48      3.88 o 
   0   9   5        7.00        8.70      5.86 o 
 -26   0   6       44.62       59.47      9.21 o 
 -25   0   6       96.15      131.88     10.75 o 
 -24   0   6       58.29       71.47      8.09 o 
 -23   0   6       20.19       30.86      5.57 o 
 -22   0   6      123.77      114.93      9.34 o 
 -21   0   6        7.38       14.66      3.88 o 
 -20   0   6       84.21       87.93      7.70 o 
 -19   0   6        2.22        2.43      2.40 o 
 -18   0   6        3.43        1.79      3.09 o 
 -17   0   6      778.38      654.22     18.73 o 
 -16   0   6      638.14      535.13     11.61 o 
 -15   0   6        9.24       16.25      4.71 o 
 -14   0   6       13.69       12.70      1.81 o 
 -13   0   6       14.11       17.96      2.00 o 
 -12   0   6     1044.68     1118.32     14.99 o 
 -11   0   6      172.16      214.51      6.54 o 
 -10   0   6     1337.73     1459.48     16.06 o 
  -9   0   6       11.41       14.31      1.98 o 
  -8   0   6      140.20      152.76      4.89 o 
  -7   0   6        8.68        3.57      2.59 o 
  -6   0   6      117.10      118.73      5.81 o 
  -5   0   6      343.74      364.57      8.27 o 
  -4   0   6        0.02       -0.10      0.86 o 
  -3   0   6        5.73        9.16      1.22 o 
  -2   0   6     4261.85     4572.34     48.75 o 
  -1   0   6     4575.12     4826.94     27.21 o 
   0   0   6        8.51        8.06      1.61 o 
   1   0   6       26.95       27.51      2.31 o 
   2   0   6      330.55      385.04      8.15 o 
   3   0   6      266.15      291.14      9.17 o 
   4   0   6       31.07       41.56      3.77 o 
   5   0   6      628.12      646.84     11.70 o 
   6   0   6       87.91       78.28      4.29 o 
   7   0   6       39.57       32.10      2.64 o 
   8   0   6        7.67        8.46      1.57 o 
   9   0   6       50.22       49.88      3.51 o 
  10   0   6      171.80      156.69      5.57 o 
  11   0   6      507.19      464.08      9.63 o 
  12   0   6      177.92      152.67      7.53 o 
  13   0   6     1545.91     1262.53     21.87 o 
  14   0   6       57.00       57.80      5.13 o 
  15   0   6       15.29        9.13      2.55 o 
  16   0   6       33.91       39.96      4.66 o 
  17   0   6       19.16       16.65      3.92 o 
  18   0   6       45.98       33.37      4.83 o 
  19   0   6       24.77       29.01      4.51 o 
  20   0   6       11.30       17.76      3.84 o 
  21   0   6      129.48      160.48     13.47 o 
 -26   1   6       87.02      128.36      8.74 o 
 -25   1   6       65.78       80.08      5.47 o 
 -24   1   6       46.43       60.39      5.20 o 
 -23   1   6       66.48       56.96      4.89 o 
 -22   1   6       57.78       61.19      5.43 o 
 -21   1   6       47.58       44.97      4.97 o 
 -20   1   6        0.14        0.96      1.73 o 
 -19   1   6        1.40        3.70      1.91 o 
 -18   1   6        2.36        0.35      1.21 o 
 -17   1   6       10.78        6.65      1.74 o 
 -16   1   6      387.39      320.00      7.35 o 
 -15   1   6        0.34        1.17      1.22 o 
 -14   1   6       41.33       53.02      3.01 o 
 -13   1   6        2.89        0.32      1.03 o 
 -12   1   6       19.96       26.83      2.01 o 
 -11   1   6      206.07      235.21      5.47 o 
 -10   1   6      100.96       85.45      3.72 o 
  -9   1   6       21.54       25.90      2.21 o 
  -8   1   6      213.02      221.82      4.41 o 
  -7   1   6     2048.18     2156.79     12.90 o 
  -6   1   6       15.64       12.34      1.03 o 
  -5   1   6      181.36      185.13      3.41 o 
  -4   1   6        8.76        9.97      0.66 o 
  -3   1   6      388.36      458.51      4.59 o 
  -2   1   6      473.67      508.23      6.05 o 
  -1   1   6     5209.22     5584.11     24.37 o 
   0   1   6     2627.52     2959.73     16.42 o 
   1   1   6      477.43      491.92      7.23 o 
   2   1   6      209.02      252.84      5.31 o 
   3   1   6       27.03       22.77      1.83 o 
   4   1   6      109.89       99.52      2.55 o 
   5   1   6        0.16        1.23      0.58 o 
   6   1   6        0.33        1.06      1.18 o 
   7   1   6     1235.48     1159.12     11.33 o 
   8   1   6      210.96      229.37      5.44 o 
   9   1   6      554.03      511.99      7.32 o 
  10   1   6      179.19      177.55      4.25 o 
  11   1   6      139.54      150.36      4.49 o 
  12   1   6      120.69      106.59      4.48 o 
  13   1   6       39.46       40.63      3.10 o 
  14   1   6       87.71       75.61      4.13 o 
  15   1   6        9.96        9.69      1.97 o 
  16   1   6       33.12       27.32      2.76 o 
  17   1   6        8.15       10.16      2.07 o 
  18   1   6        8.47        2.96      2.49 o 
  19   1   6       52.67       53.58      4.01 o 
  20   1   6        0.26        0.64      2.27 o 
  21   1   6       81.67      111.95      7.49 o 
 -26   2   6       14.80       22.50     10.62 o 
 -25   2   6       24.67       36.28      5.18 o 
 -24   2   6       13.90       15.86      3.09 o 
 -23   2   6        5.54        9.37      2.57 o 
 -22   2   6       20.06       22.44      3.17 o 
 -21   2   6        0.18        3.49      1.93 o 
 -20   2   6       28.55       27.09      3.02 o 
 -19   2   6       16.79       15.46      2.97 o 
 -18   2   6        2.73        2.17      2.35 o 
 -17   2   6       36.89       42.14      8.92 o 
 -16   2   6       96.79       80.93      4.36 o 
 -15   2   6       17.13       14.83      3.25 o 
 -14   2   6        4.12        6.10      1.58 o 
 -13   2   6       14.84       15.17      2.09 o 
 -12   2   6      272.69      277.17      8.84 o 
 -11   2   6      249.57      274.42      8.08 o 
 -10   2   6      262.08      296.59      8.28 o 
  -9   2   6       43.87       51.44      3.50 o 
  -8   2   6        2.16        0.37      1.35 o 
  -7   2   6       49.46       47.01      2.48 o 
  -6   2   6        2.55        2.53      0.76 o 
  -5   2   6        1.54        2.21      0.59 o 
  -4   2   6       20.50       21.39      1.38 o 
  -3   2   6        7.60        8.00      0.89 o 
  -2   2   6     1079.74     1180.40      8.90 o 
  -1   2   6      927.54     1023.48      8.79 o 
   0   2   6       33.60       39.17      1.42 o 
   1   2   6        3.80        4.22      0.63 o 
   2   2   6        2.91        5.46      0.67 o 
   3   2   6      221.08      241.84      3.56 o 
   4   2   6       61.77       66.14      1.89 o 
   5   2   6        4.34        4.13      0.66 o 
   6   2   6       24.33       24.39      1.86 o 
   7   2   6       28.79       29.42      2.60 o 
   8   2   6       28.76       23.62      2.41 o 
   9   2   6       19.18       18.99      3.10 o 
  10   2   6        2.72        5.05      1.49 o 
  11   2   6       97.62       89.09      3.92 o 
  12   2   6       41.00       33.79      3.52 o 
  13   2   6      252.55      214.46      7.33 o 
  14   2   6        1.81        0.86      1.53 o 
  15   2   6       12.03        8.66      2.64 o 
  16   2   6        3.54        4.71      2.23 o 
  17   2   6        8.07        9.91      2.85 o 
  18   2   6       21.14       17.27      3.30 o 
  19   2   6        0.68        3.27      2.40 o 
  20   2   6        0.22        3.51      2.70 o 
 -25   3   6       11.94       13.64      3.96 o 
 -24   3   6       42.54       38.67      5.09 o 
 -23   3   6        6.46        5.24      2.87 o 
 -22   3   6        6.87        6.95      2.53 o 
 -21   3   6       23.86       22.32      2.67 o 
 -20   3   6        0.28       -1.85      1.85 o 
 -19   3   6        2.56        2.81      2.26 o 
 -18   3   6       18.78       13.31      2.85 o 
 -17   3   6       99.15       90.65      6.35 o 
 -16   3   6        7.17        8.77      2.14 o 
 -15   3   6       73.64       64.59      4.06 o 
 -14   3   6       48.04       42.24      3.35 o 
 -13   3   6       47.21       45.80      3.46 o 
 -12   3   6        5.24        5.16      1.57 o 
 -11   3   6       50.48       57.52      3.67 o 
 -10   3   6       11.87       11.66      1.85 o 
  -9   3   6       58.44       64.04      3.76 o 
  -8   3   6        3.64        2.39      0.99 o 
  -7   3   6      374.24      365.37      7.14 o 
  -6   3   6        5.65        3.16      1.01 o 
  -5   3   6       22.55       22.13      1.98 o 
  -4   3   6        0.15        0.42      0.69 o 
  -3   3   6       46.98       55.86      2.59 o 
  -2   3   6      272.89      289.27      5.76 o 
  -1   3   6       60.51       64.50      2.47 o 
   0   3   6      513.42      525.47      6.81 o 
   1   3   6       44.54       49.97      2.17 o 
   2   3   6       61.55       69.97      2.47 o 
   3   3   6       15.42       14.55      1.54 o 
   4   3   6        0.44        0.97      0.97 o 
   5   3   6       10.44       11.43      1.66 o 
   6   3   6      206.95      211.46      6.51 o 
   7   3   6        6.97        5.22      1.89 o 
   8   3   6      294.78      273.57      9.18 o 
   9   3   6        0.59       -2.25      2.25 o 
  10   3   6       14.08       14.53      2.59 o 
  11   3   6       52.29       50.84      3.92 o 
  12   3   6        0.02        1.35      2.05 o 
  13   3   6        0.06        4.81      2.28 o 
  14   3   6        0.01        5.50      2.69 o 
  15   3   6        0.52        0.52      1.88 o 
  16   3   6        0.23        2.63      2.41 o 
  17   3   6        7.71        2.47      2.13 o 
  18   3   6        0.01        2.09      2.19 o 
  19   3   6        3.35        1.27      2.32 o 
 -24   4   6        2.35        0.70      2.87 o 
 -23   4   6        4.15       10.52      2.48 o 
 -22   4   6       10.56       16.88      3.38 o 
 -21   4   6       14.05       15.39      2.83 o 
 -20   4   6        3.11        6.40      2.68 o 
 -19   4   6       27.24       25.97      4.26 o 
 -18   4   6        2.77        7.02      2.81 o 
 -17   4   6      332.22      300.50     11.59 o 
 -16   4   6       44.90       47.41      5.02 o 
 -15   4   6        4.60        2.13      1.97 o 
 -14   4   6        0.64        2.38      1.78 o 
 -13   4   6       37.36       29.69      3.12 o 
 -12   4   6        7.59       13.12      3.10 o 
 -11   4   6       98.67       93.57      5.88 o 
 -10   4   6        3.67        3.32      1.98 o 
  -9   4   6       15.03       14.30      2.48 o 
  -8   4   6        7.82        5.90      1.28 o 
  -7   4   6       11.23       12.03      1.72 o 
  -6   4   6       38.39       40.36      2.87 o 
  -5   4   6      259.54      246.69      6.60 o 
  -4   4   6      103.19      107.59      4.42 o 
  -3   4   6       81.87       94.73      2.89 o 
  -2   4   6       10.50       10.69      1.75 o 
  -1   4   6       51.68       50.35      2.29 o 
   0   4   6      113.45      125.05      4.50 o 
   1   4   6       12.18       14.65      1.47 o 
   2   4   6      139.79      138.59      3.82 o 
   3   4   6       44.78       48.29      2.98 o 
   4   4   6      132.85      141.42      4.89 o 
   5   4   6      214.78      222.91      6.17 o 
   6   4   6        7.75        6.89      1.69 o 
   7   4   6       13.12        7.52      2.78 o 
   8   4   6      162.62      163.70     11.87 o 
   9   4   6        0.93       -2.32      3.11 o 
  10   4   6      196.80      175.09     11.21 o 
  11   4   6       26.77       20.17      4.74 o 
  12   4   6       26.78       37.48      3.82 o 
  13   4   6      141.88      127.73      7.87 o 
  14   4   6       95.15       86.23      7.36 o 
  15   4   6        0.49        1.29      2.01 o 
  16   4   6        0.83        0.83      2.22 o 
  17   4   6        0.37        0.73      2.16 o 
  18   4   6        2.31        3.53      2.29 o 
 -22   5   6        2.91        6.61      3.24 o 
 -21   5   6       37.09       40.29      4.57 o 
 -20   5   6        2.18        5.67      2.79 o 
 -19   5   6        5.09        6.59      4.93 o 
 -18   5   6       20.73       15.04      5.44 o 
 -17   5   6       48.70       42.00      5.19 o 
 -16   5   6       45.67       47.09      8.12 o 
 -15   5   6      165.26      141.81      6.79 o 
 -14   5   6       24.64       23.63      3.85 o 
 -13   5   6        3.88        2.49      2.52 o 
 -12   5   6       33.96       38.29      5.93 o 
 -11   5   6      143.69      144.16      7.80 o 
 -10   5   6        1.55        1.62      2.20 o 
  -9   5   6      233.93      235.77      9.53 o 
  -8   5   6       20.56       22.45      4.13 o 
  -7   5   6     1182.77     1164.94     20.10 o 
  -6   5   6       67.22       77.80      4.31 o 
  -5   5   6      121.05      123.57      5.21 o 
  -4   5   6       49.06       44.44      3.30 o 
  -3   5   6       29.52       31.58      2.94 o 
  -2   5   6        1.46        4.48      1.72 o 
  -1   5   6      365.12      360.07      7.88 o 
   0   5   6     1005.91     1011.36     13.21 o 
   1   5   6       15.00       22.95      2.26 o 
   2   5   6       47.08       48.02      2.54 o 
   3   5   6        9.07        7.50      1.73 o 
   4   5   6        1.08       -0.87      1.37 o 
   5   5   6       27.71       26.91      2.62 o 
   6   5   6      226.21      232.13      9.40 o 
   7   5   6       87.31       92.07      6.29 o 
   8   5   6      311.49      307.62      9.57 o 
   9   5   6       63.37       67.59      4.87 o 
  10   5   6        2.82        7.00      3.38 o 
  11   5   6       83.40       95.29      5.79 o 
  12   5   6       30.80       23.48      3.85 o 
  13   5   6        1.79        7.43      2.85 o 
  14   5   6       20.62       22.99      3.36 o 
  15   5   6        3.45        5.55      2.41 o 
  16   5   6        0.61        1.86      2.28 o 
  17   5   6        5.43       10.90      3.38 o 
 -20   6   6        4.38        3.25      3.07 o 
 -19   6   6        8.66       13.67      5.23 o 
 -18   6   6        0.01        6.07      3.24 o 
 -17   6   6      139.59      135.97      9.06 o 
 -16   6   6       24.53       35.23      5.08 o 
 -15   6   6        0.59        1.76      2.66 o 
 -14   6   6        1.76        7.30      3.29 o 
 -13   6   6       22.85       18.68      3.73 o 
 -12   6   6       27.19       28.33      4.64 o 
 -11   6   6        2.94        2.02      2.46 o 
 -10   6   6        1.31        2.54      2.50 o 
  -9   6   6        1.65        1.63      2.44 o 
  -8   6   6        6.46        6.16      2.42 o 
  -7   6   6        0.30       -0.35      2.41 o 
  -6   6   6        0.24        1.94      1.94 o 
  -5   6   6      104.18      102.88      5.29 o 
  -4   6   6       41.17       43.01      3.55 o 
  -3   6   6       13.72       12.71      2.26 o 
  -2   6   6      131.07      122.93      5.19 o 
  -1   6   6       82.81       84.12      5.13 o 
   0   6   6       17.34       17.43      2.67 o 
   1   6   6        3.54        4.47      1.97 o 
   2   6   6       18.33       14.29      2.55 o 
   3   6   6        1.24        1.75      1.82 o 
   4   6   6       63.83       68.69      4.38 o 
   5   6   6       64.32       66.83      4.76 o 
   6   6   6       45.64       48.45      5.00 o 
   7   6   6       17.39       18.68      3.64 o 
   8   6   6       36.01       34.84      3.73 o 
   9   6   6        8.91        9.83      2.94 o 
  10   6   6       39.51       39.78      4.21 o 
  11   6   6       18.98       25.81      3.68 o 
  12   6   6       41.57       56.50      5.90 o 
  13   6   6      121.70      121.26      7.42 o 
  14   6   6       26.98       34.11      4.16 o 
  15   6   6        0.23        0.71      2.57 o 
 -17   7   6        2.56        3.92      3.36 o 
 -16   7   6        3.27        5.17      3.34 o 
 -15   7   6       14.20        8.93      3.57 o 
 -14   7   6        2.02        0.37      2.70 o 
 -13   7   6        0.62       -0.27      2.81 o 
 -12   7   6       13.73       15.26      3.90 o 
 -11   7   6       10.04       11.26      3.93 o 
 -10   7   6        0.00        5.71      3.70 o 
  -9   7   6       38.33       45.13      5.38 o 
  -8   7   6       59.29       66.05      6.04 o 
  -7   7   6      106.16       87.84      6.85 o 
  -6   7   6       46.90       41.72      4.82 o 
  -5   7   6       29.46       26.76      4.12 o 
  -4   7   6       21.68       27.34      3.47 o 
  -3   7   6       18.07       13.24      2.73 o 
  -2   7   6       47.34       53.16      4.56 o 
  -1   7   6        5.09        3.99      2.38 o 
   0   7   6       42.51       34.86      3.75 o 
   1   7   6        0.04        2.13      2.13 o 
   2   7   6        5.41        1.29      1.94 o 
   3   7   6        1.62        3.95      2.17 o 
   4   7   6        0.13        1.04      1.95 o 
   5   7   6        9.46       13.34      4.07 o 
   6   7   6        5.08        7.53      3.64 o 
   7   7   6        7.01       10.07      4.72 o 
   8   7   6        0.56        2.31      4.58 o 
   9   7   6        0.01        3.63      5.52 o 
  10   7   6        0.99        9.47      7.66 o 
  11   7   6        5.38        5.78      4.06 o 
  12   7   6        6.14        9.38      4.75 o 
 -13   8   6        0.20        2.49      5.73 o 
 -12   8   6        0.44        1.34      2.78 o 
 -11   8   6       14.91       12.90      3.70 o 
 -10   8   6        2.14       -0.18      3.66 o 
  -9   8   6       11.34       12.30      3.54 o 
  -8   8   6       10.03       10.71      3.24 o 
  -7   8   6        0.01       -1.07      2.62 o 
  -6   8   6       10.99       16.67      3.90 o 
  -5   8   6        3.64       -3.86      3.86 o 
  -4   8   6        1.63        3.51      3.76 o 
  -3   8   6       10.93       16.86      4.22 o 
  -2   8   6       15.88       15.67      4.25 o 
  -1   8   6        8.37        2.12      2.68 o 
   0   8   6        5.49        4.88      2.37 o 
   1   8   6        1.07        3.60      2.40 o 
   2   8   6        0.06       -0.13      2.76 o 
   3   8   6        1.22        3.83      2.33 o 
   4   8   6        1.78        1.28      2.34 o 
   5   8   6        0.79        8.56      4.32 o 
   6   8   6       22.20       27.33      6.62 o 
   7   8   6        9.05       10.38      4.18 o 
 -26   1   7       14.72       30.28      4.22 o 
 -25   1   7        3.69        0.55      2.76 o 
 -24   1   7       57.63       59.04      5.20 o 
 -23   1   7       21.87       24.51      3.47 o 
 -22   1   7        0.72        1.08      2.07 o 
 -21   1   7        0.00        2.38      2.54 o 
 -20   1   7       25.70       22.06      2.92 o 
 -19   1   7        1.78        2.21      2.08 o 
 -18   1   7        1.86        2.25      1.77 o 
 -17   1   7       60.45       52.68      4.61 o 
 -16   1   7      124.37       95.65      4.30 o 
 -15   1   7        0.42        1.66      1.23 o 
 -14   1   7       10.55        8.58      1.67 o 
 -13   1   7        2.91        2.36      1.18 o 
 -12   1   7       28.73       23.83      2.34 o 
 -11   1   7       33.25       35.96      2.38 o 
 -10   1   7       89.77       77.43      3.30 o 
  -9   1   7       24.17       24.24      1.84 o 
  -8   1   7      113.32      128.14      3.73 o 
  -7   1   7       50.91       61.05      2.51 o 
  -6   1   7       19.64       12.51      1.10 o 
  -5   1   7       17.83       17.07      1.83 o 
  -4   1   7        1.39        2.21      0.58 o 
  -3   1   7      327.03      333.48      4.30 o 
  -2   1   7       32.74       34.50      1.98 o 
  -1   1   7     1452.71     1630.52     13.09 o 
   0   1   7      611.92      653.61      9.56 o 
   1   1   7      215.14      241.42      6.22 o 
   2   1   7       15.90       19.09      1.77 o 
   3   1   7       31.68       31.51      2.24 o 
   4   1   7       37.44       42.76      2.16 o 
   5   1   7        7.97        4.98      0.77 o 
   6   1   7      182.92      170.62      5.14 o 
   7   1   7      494.91      482.09      7.83 o 
   8   1   7      303.36      280.13      5.76 o 
   9   1   7      260.22      251.38      5.24 o 
  10   1   7        0.09       -0.99      1.02 o 
  11   1   7       69.05       67.36      3.65 o 
  12   1   7        6.48        4.57      1.61 o 
  13   1   7        0.50        0.90      1.86 o 
  14   1   7        0.78       -0.96      1.60 o 
  15   1   7        0.49        2.40      1.71 o 
  16   1   7        7.26        8.80      2.03 o 
  17   1   7        2.79        7.34      2.42 o 
  18   1   7        0.34        0.73      1.74 o 
  19   1   7        5.73       11.00      2.72 o 
  20   1   7       34.51       48.94      5.79 o 
 -26   2   7        6.72        8.04      2.86 o 
 -25   2   7        0.05       -2.56      2.56 o 
 -24   2   7       34.92       44.20      4.60 o 
 -23   2   7       11.89       15.41      2.92 o 
 -22   2   7       64.33       55.86      4.77 o 
 -21   2   7       68.25       75.24      9.20 o 
 -20   2   7       15.91       13.46      2.48 o 
 -19   2   7      118.18      106.49      7.08 o 
 -18   2   7       72.76       71.94      5.03 o 
 -17   2   7      880.73      760.52     17.03 o 
 -16   2   7      116.13      110.60      7.16 o 
 -15   2   7        2.51        5.54      1.66 o 
 -14   2   7        6.51       13.25      2.08 o 
 -13   2   7        0.87        2.28      1.48 o 
 -12   2   7      127.91      131.99      5.23 o 
 -11   2   7        6.37        4.86      1.37 o 
 -10   2   7       25.11       29.69      3.00 o 
  -9   2   7        1.48        1.09      1.29 o 
  -8   2   7       77.37       72.73      3.71 o 
  -7   2   7      371.22      340.47      6.37 o 
  -6   2   7      653.16      612.39      8.50 o 
  -5   2   7       59.57       66.31      2.30 o 
  -4   2   7        8.94       16.12      1.27 o 
  -3   2   7     2614.23     2844.33     12.40 o 
  -2   2   7       43.59       45.45      1.66 o 
  -1   2   7      921.89      926.43      8.01 o 
   0   2   7      358.63      363.62      5.06 o 
   1   2   7      210.21      198.79      3.91 o 
   2   2   7      671.53      699.53      7.41 o 
   3   2   7      171.60      175.90      3.82 o 
   4   2   7       94.67       86.80      2.27 o 
   5   2   7      141.99      140.16      3.58 o 
   6   2   7        2.30        5.13      1.66 o 
   7   2   7       11.55       12.33      2.16 o 
   8   2   7     2349.49     2286.45     21.80 o 
   9   2   7        5.64        9.31      2.13 o 
  10   2   7       18.04       18.82      2.20 o 
  11   2   7     1124.87     1041.73     13.46 o 
  12   2   7       33.81       34.38      6.52 o 
  13   2   7      252.67      228.14      7.76 o 
  14   2   7       27.53       32.29      3.26 o 
  15   2   7        0.28       -1.70      1.70 o 
  16   2   7        0.80       -0.74      2.07 o 
  17   2   7        0.03        1.40      2.52 o 
  18   2   7       12.53       11.62      3.03 o 
  19   2   7        2.69        4.20      3.63 o 
 -25   3   7        0.19       -2.96      2.96 o 
 -24   3   7      109.27      119.21      8.70 o 
 -23   3   7       17.99       23.52      3.68 o 
 -22   3   7        1.11        2.10      2.21 o 
 -21   3   7        0.42        2.15      2.25 o 
 -20   3   7       41.58       34.92      4.48 o 
 -19   3   7        5.81        7.37      2.47 o 
 -18   3   7        3.90        3.69      2.42 o 
 -17   3   7       88.83       90.66      6.48 o 
 -16   3   7      341.03      306.27      9.04 o 
 -15   3   7        0.85        1.88      1.62 o 
 -14   3   7        5.56       11.44      2.51 o 
 -13   3   7       38.58       39.99      3.37 o 
 -12   3   7       21.57       23.85      2.66 o 
 -11   3   7       85.95       83.61      4.40 o 
 -10   3   7      157.26      164.02      6.04 o 
  -9   3   7       35.04       28.66      2.68 o 
  -8   3   7      141.87      144.80      6.15 o 
  -7   3   7      128.27      134.53      4.26 o 
  -6   3   7        9.90        9.97      1.53 o 
  -5   3   7       47.71       54.24      2.78 o 
  -4   3   7      141.15      153.54      3.53 o 
  -3   3   7      496.31      476.37      6.13 o 
  -2   3   7       58.33       67.95      2.66 o 
  -1   3   7     1863.93     1918.31     12.16 o 
   0   3   7      797.62      846.02      8.55 o 
   1   3   7      246.58      262.01      4.78 o 
   2   3   7       10.51       14.94      2.38 o 
   3   3   7       59.56       61.90      2.89 o 
   4   3   7       49.79       50.12      2.80 o 
   5   3   7        6.32       10.67      1.57 o 
   6   3   7      467.24      443.58     11.62 o 
   7   3   7      774.88      766.79     15.52 o 
   8   3   7      305.70      287.55      9.95 o 
   9   3   7      445.10      438.22     12.32 o 
  10   3   7        0.05        0.94      2.24 o 
  11   3   7      157.23      146.01      6.67 o 
  12   3   7        2.28        1.95      2.05 o 
  13   3   7        0.11        4.14      2.14 o 
  14   3   7        2.35        1.81      2.17 o 
  15   3   7        0.09        0.67      2.24 o 
  16   3   7       13.65       -1.96      3.29 o 
  17   3   7        1.17        5.23      3.26 o 
  18   3   7        0.39        2.70      4.13 o 
 -24   4   7        2.93        5.13      2.89 o 
 -23   4   7        4.43        2.49      2.63 o 
 -22   4   7       13.82       12.37      2.99 o 
 -21   4   7       51.85       56.29      5.95 o 
 -20   4   7       22.26       22.40      3.89 o 
 -19   4   7       38.91       32.29      4.61 o 
 -18   4   7        6.76        8.12      3.48 o 
 -17   4   7      294.12      278.28     11.47 o 
 -16   4   7       10.01       11.73      2.64 o 
 -15   4   7        0.87        2.63      1.59 o 
 -14   4   7        0.94       -0.40      1.68 o 
 -13   4   7       23.61       24.01      3.46 o 
 -12   4   7       19.02       18.06      2.47 o 
 -11   4   7        5.64        4.24      1.86 o 
 -10   4   7       12.54       14.53      2.25 o 
  -9   4   7        4.62        7.37      3.98 o 
  -8   4   7       22.10       23.00      2.17 o 
  -7   4   7      205.38      181.45      5.81 o 
  -6   4   7      184.79      172.20      5.75 o 
  -5   4   7        2.25        4.21      1.41 o 
  -4   4   7       54.31       53.73      3.37 o 
  -3   4   7      814.97      836.60     12.45 o 
  -2   4   7       11.08       15.41      1.63 o 
  -1   4   7      112.97      118.95      3.51 o 
   0   4   7        5.80        7.66      1.27 o 
   1   4   7        2.62        5.46      1.46 o 
   2   4   7      228.03      225.34      6.09 o 
   3   4   7        3.52        3.89      1.54 o 
   4   4   7       77.08       80.69      3.90 o 
   5   4   7      116.98      119.84      5.66 o 
   6   4   7        9.83        3.62      2.15 o 
   7   4   7      163.22      160.75      8.84 o 
   8   4   7      748.56      758.96     16.70 o 
   9   4   7       23.29       28.18      3.73 o 
  10   4   7       14.62       14.92      3.56 o 
  11   4   7      424.09      399.67     12.85 o 
  12   4   7       54.92       57.27      5.99 o 
  13   4   7       62.02       67.59      5.33 o 
  14   4   7        0.02        0.51      2.21 o 
  15   4   7        2.63        2.76      2.05 o 
  16   4   7        1.64        8.13      2.72 o 
  17   4   7        0.04        1.85      2.43 o 
 -22   5   7        0.09       -1.48      2.65 o 
 -21   5   7        0.15        5.75      4.19 o 
 -20   5   7        1.24        0.37      2.88 o 
 -19   5   7        9.54        9.59      4.98 o 
 -18   5   7       41.78       47.40      5.65 o 
 -17   5   7        0.06        3.22      2.75 o 
 -16   5   7       11.84        7.66      2.83 o 
 -15   5   7        1.42        1.83      2.14 o 
 -14   5   7        3.08        3.28      1.90 o 
 -13   5   7       24.39       29.42      4.03 o 
 -12   5   7        0.01       -1.75      3.46 o 
 -11   5   7        0.42        4.15      2.31 o 
 -10   5   7       15.41       16.41      3.69 o 
  -9   5   7        9.61       11.24      2.62 o 
  -8   5   7       16.82       18.39      4.89 o 
  -7   5   7        0.10        2.03      3.01 o 
  -6   5   7        5.21        4.55      2.10 o 
  -5   5   7       33.10       30.58      2.95 o 
  -4   5   7      200.20      203.93      6.76 o 
  -3   5   7      115.42      117.18      5.20 o 
  -2   5   7        0.01        0.96      1.40 o 
  -1   5   7       11.60       11.72      2.12 o 
   0   5   7        0.91        1.89      1.72 o 
   1   5   7        3.33        2.13      1.76 o 
   2   5   7        2.39        5.19      1.53 o 
   3   5   7        1.03        1.84      1.27 o 
   4   5   7        2.76        5.11      1.78 o 
   5   5   7       64.07       62.15      4.41 o 
   6   5   7       26.99       29.02      4.16 o 
   7   5   7        3.01        6.51      2.46 o 
   8   5   7       51.34       64.93      5.73 o 
   9   5   7        1.91        5.62      4.70 o 
  10   5   7        2.74        7.35      2.83 o 
  11   5   7       21.40       26.45      8.54 o 
  12   5   7        7.51        5.05      2.74 o 
  13   5   7        4.26        4.06      2.06 o 
  14   5   7        0.05        1.20      2.13 o 
  15   5   7        0.82        0.56      2.18 o 
  16   5   7        2.31       -1.75      2.82 o 
 -20   6   7        4.16        7.19      4.56 o 
 -19   6   7        3.62        3.96      3.39 o 
 -18   6   7       27.13       26.04      4.57 o 
 -17   6   7       23.95       33.27      5.03 o 
 -16   6   7       34.53       40.61      7.61 o 
 -15   6   7        0.13        1.66      2.46 o 
 -14   6   7        1.88       -1.36      2.64 o 
 -13   6   7        0.11        2.60      2.92 o 
 -12   6   7        1.14        1.23      2.51 o 
 -11   6   7        7.03        8.32      2.80 o 
 -10   6   7        8.54        8.32      2.93 o 
  -9   6   7        0.01        1.09      2.33 o 
  -8   6   7      130.49      140.47      8.01 o 
  -7   6   7       30.36       32.14      4.17 o 
  -6   6   7        0.20        1.95      2.47 o 
  -5   6   7       39.14       36.97      4.18 o 
  -4   6   7       75.80       75.36      4.63 o 
  -3   6   7        0.38        3.25      1.69 o 
  -2   6   7        8.02        8.00      2.28 o 
  -1   6   7        9.50       13.36      2.96 o 
   0   6   7       52.93       58.56      4.40 o 
   1   6   7       39.27       32.17      4.16 o 
   2   6   7        4.82        6.35      2.88 o 
   3   6   7       60.38       68.08      4.43 o 
   4   6   7        0.15       -1.73      1.73 o 
   5   6   7        3.22        0.97      2.75 o 
   6   6   7       40.47       38.87      6.38 o 
   7   6   7      123.82      122.06      9.21 o 
   8   6   7       11.53       11.70      3.63 o 
   9   6   7       17.62       14.25      4.03 o 
  10   6   7       28.43       29.65      7.88 o 
  11   6   7        0.21        6.28      5.54 o 
  12   6   7       24.78       18.88      6.73 o 
  13   6   7        5.70        3.94      2.68 o 
 -17   7   7        9.68       12.66      4.64 o 
 -16   7   7       51.38       49.59      6.17 o 
 -15   7   7       16.10       10.46      4.52 o 
 -14   7   7        1.29        3.78      3.06 o 
 -13   7   7        0.01        0.40      4.08 o 
 -12   7   7        0.36        7.49      3.20 o 
 -11   7   7       47.46       54.51      5.98 o 
 -10   7   7      193.13      203.23     10.55 o 
  -9   7   7       44.26       56.43      5.91 o 
  -8   7   7       78.16       84.92      6.83 o 
  -7   7   7       29.51       24.53      4.23 o 
  -6   7   7       12.30        4.69      2.60 o 
  -5   7   7        7.93        8.30      3.91 o 
  -4   7   7       25.08       27.47      4.47 o 
  -3   7   7       28.44       23.82      5.92 o 
  -2   7   7       11.72       16.23      3.01 o 
  -1   7   7      110.39      102.44      6.15 o 
   0   7   7       89.90       90.30      6.76 o 
   1   7   7       45.04       46.86      5.96 o 
   2   7   7        5.41        3.01      2.40 o 
   3   7   7        8.50        6.78      2.49 o 
   4   7   7       60.56       62.14      6.18 o 
   5   7   7      132.66      150.77     11.54 o 
   6   7   7       32.17       35.89      5.47 o 
   7   7   7       76.99       93.86      7.77 o 
   8   7   7      129.39      135.83     11.29 o 
   9   7   7       44.39       47.65     12.97 o 
  10   7   7        3.16        4.19      4.57 o 
 -12   8   7        1.65        7.11      4.41 o 
 -11   8   7       21.81       22.59      4.34 o 
 -10   8   7        0.46        2.68      2.89 o 
  -9   8   7        0.50        1.10      3.11 o 
  -8   8   7       35.34       33.19     13.05 o 
  -7   8   7        0.00        3.71      3.72 o 
  -6   8   7        4.11        4.29      3.14 o 
  -5   8   7       27.58       27.06      4.46 o 
  -4   8   7       13.31        9.03      3.84 o 
  -3   8   7       24.56       26.41      4.45 o 
  -2   8   7        3.00        1.42      3.26 o 
  -1   8   7        5.15        9.96      3.60 o 
   0   8   7       11.91       10.39      2.75 o 
   1   8   7        3.68        3.89      2.34 o 
   2   8   7        3.74        1.32      2.39 o 
   3   8   7       31.63       26.05      5.13 o 
   4   8   7        7.84        6.11      5.77 o 
   5   8   7       23.14       20.47      5.16 o 
   6   8   7       15.87        7.42      4.51 o 
 -26   0   8        0.03        0.54      8.89 o 
 -25   0   8       10.98       17.37      4.61 o 
 -24   0   8      113.34      124.40     13.26 o 
 -23   0   8        1.15        4.12      3.70 o 
 -22   0   8        5.39        6.13      6.04 o 
 -21   0   8        2.48       -1.15      2.82 o 
 -20   0   8        6.96        1.79      2.82 o 
 -19   0   8      422.26      330.99     14.70 o 
 -18   0   8     1024.68      875.28     55.06 o 
 -17   0   8      444.25      364.25     10.95 o 
 -16   0   8      231.79      203.53     10.65 o 
 -15   0   8      140.90      164.03      5.95 o 
 -14   0   8       96.03       93.16      4.98 o 
 -13   0   8      114.75      132.33      5.73 o 
 -12   0   8      222.20      219.04      7.06 o 
 -11   0   8      499.77      465.84     10.00 o 
 -10   0   8       55.95       52.77      3.39 o 
  -9   0   8        0.41        3.19      1.39 o 
  -8   0   8     3268.86     3049.17     26.56 o 
  -7   0   8       32.54       25.53      3.82 o 
  -6   0   8     1318.22     1312.70     17.92 o 
  -5   0   8     1318.09     1387.22     18.78 o 
  -4   0   8     2896.94     3363.14     29.22 o 
  -3   0   8     1124.19     1239.77     16.15 o 
  -2   0   8       42.94       48.38      4.10 o 
  -1   0   8     1646.40     1667.76     29.06 o 
   0   0   8      298.57      310.56      8.24 o 
   1   0   8      517.93      519.29     10.77 o 
   2   0   8      241.56      279.46      8.09 o 
   3   0   8      193.99      161.24      7.97 o 
   4   0   8      440.94      446.00     13.23 o 
   5   0   8      296.65      260.68      8.59 o 
   6   0   8     5272.02     5022.53     37.85 o 
   7   0   8     2400.74     2311.26     28.60 o 
   8   0   8     1341.30     1336.86     17.52 o 
   9   0   8      324.33      336.24      8.99 o 
  10   0   8      232.66      211.23      7.31 o 
  11   0   8      373.84      348.01     11.87 o 
  12   0   8        5.15       -0.86      2.04 o 
  13   0   8       36.20       36.40      4.38 o 
  14   0   8       16.53       14.80      4.17 o 
  15   0   8        2.51        2.02      2.32 o 
  16   0   8        8.85        9.05      2.81 o 
  17   0   8       45.57       38.62      5.05 o 
  18   0   8        0.02       -0.01      2.80 o 
  19   0   8        0.98        2.06      2.71 o 
 -26   1   8        1.88        0.78      2.53 o 
 -25   1   8        1.66        1.09      2.34 o 
 -24   1   8       11.22        5.52      2.24 o 
 -23   1   8        3.73        5.69      2.60 o 
 -22   1   8       51.91       62.76      5.30 o 
 -21   1   8        0.16       -0.39      2.04 o 
 -20   1   8       11.50        6.05      2.35 o 
 -19   1   8        1.48        3.67      1.84 o 
 -18   1   8        1.40        3.89      1.68 o 
 -17   1   8      557.90      461.13      9.60 o 
 -16   1   8      186.38      175.46      5.26 o 
 -15   1   8        0.49        2.07      1.82 o 
 -14   1   8       20.09       23.78      2.22 o 
 -13   1   8        0.14        1.58      1.40 o 
 -12   1   8        4.90        4.14      1.44 o 
 -11   1   8        1.16       -0.49      1.03 o 
 -10   1   8      672.66      582.19      8.15 o 
  -9   1   8        6.92        4.14      1.06 o 
  -8   1   8       81.58       95.40      3.45 o 
  -7   1   8       73.70       81.59      2.96 o 
  -6   1   8      227.95      219.10      4.63 o 
  -5   1   8        9.25        9.27      0.92 o 
  -4   1   8      147.99      169.81      3.33 o 
  -3   1   8     1588.43     1736.59     11.88 o 
  -2   1   8      149.04      179.17      4.60 o 
  -1   1   8      230.78      278.58      5.89 o 
   0   1   8       39.17       41.54      2.39 o 
   1   1   8      186.58      239.82      6.67 o 
   2   1   8      345.37      373.29      8.27 o 
   3   1   8        1.83        2.03      1.25 o 
   4   1   8       56.59       53.65      2.56 o 
   5   1   8      150.02      146.83      4.51 o 
   6   1   8     1170.05     1141.89     12.61 o 
   7   1   8      123.29      118.35      4.31 o 
   8   1   8      497.69      480.34      7.96 o 
   9   1   8      420.44      406.06      7.01 o 
  10   1   8        5.85        6.15      1.32 o 
  11   1   8        6.31       11.30      1.92 o 
  12   1   8       10.08       11.28      2.01 o 
  13   1   8       20.57       20.09      2.45 o 
  14   1   8        7.72        9.99      2.02 o 
  15   1   8       46.30       45.68      3.75 o 
  16   1   8        0.17        2.57      1.82 o 
  17   1   8        0.96        5.08      1.95 o 
  18   1   8        0.19        1.32      1.92 o 
  19   1   8       34.13       43.15      3.93 o 
 -25   2   8        1.01        0.18      2.31 o 
 -24   2   8        0.02        0.33      2.44 o 
 -23   2   8        3.80        5.50      2.49 o 
 -22   2   8        2.37       -0.36      3.13 o 
 -21   2   8        0.69        3.73      2.18 o 
 -20   2   8        2.29        2.57      2.27 o 
 -19   2   8      151.36      140.63      8.68 o 
 -18   2   8      247.94      218.56      8.42 o 
 -17   2   8        0.04        3.85      1.79 o 
 -16   2   8       97.47       84.79      4.76 o 
 -15   2   8       30.53       33.68      3.21 o 
 -14   2   8       14.78       18.30      2.99 o 
 -13   2   8       15.47       16.99      2.26 o 
 -12   2   8        0.93        3.52      1.53 o 
 -11   2   8       49.29       47.65      2.90 o 
 -10   2   8       89.39       84.77      4.26 o 
  -9   2   8      203.43      166.27      5.92 o 
  -8   2   8      561.53      519.88     10.02 o 
  -7   2   8        9.72        8.23      1.80 o 
  -6   2   8      102.95      101.51      3.76 o 
  -5   2   8      215.11      227.59      5.62 o 
  -4   2   8      364.23      402.66      5.08 o 
  -3   2   8       17.04       17.55      0.95 o 
  -2   2   8       21.28       21.71      1.43 o 
  -1   2   8      127.70      132.71      3.95 o 
   0   2   8       20.35       19.82      1.53 o 
   1   2   8       97.09       94.92      2.95 o 
   2   2   8       15.88       15.87      1.77 o 
   3   2   8       16.98       18.11      1.50 o 
   4   2   8       93.59       95.39      3.03 o 
   5   2   8      495.94      476.58      8.64 o 
   6   2   8     1331.39     1282.10     14.41 o 
   7   2   8      451.15      440.36      9.82 o 
   8   2   8       51.47       58.98      4.13 o 
   9   2   8       16.08       16.10      2.36 o 
  10   2   8       28.87       28.14      3.18 o 
  11   2   8       28.49       28.88      3.02 o 
  12   2   8       11.94       13.98      2.43 o 
  13   2   8        6.05        6.66      2.01 o 
  14   2   8        7.20        5.66      2.03 o 
  15   2   8        1.98        1.50      1.86 o 
  16   2   8        0.03       -0.45      2.61 o 
  17   2   8        3.64        2.10      2.35 o 
  18   2   8        0.01        1.57      2.25 o 
 -25   3   8        6.66        7.52      2.85 o 
 -24   3   8       15.44       16.63      3.40 o 
 -23   3   8        2.02        2.01      2.26 o 
 -22   3   8        4.97        2.38      2.26 o 
 -21   3   8        0.56        1.75      2.32 o 
 -20   3   8        1.32        3.85      2.91 o 
 -19   3   8        0.23        0.13      2.34 o 
 -18   3   8       27.43       21.83      4.09 o 
 -17   3   8        8.01       12.37      2.46 o 
 -16   3   8        7.96        5.62      2.14 o 
 -15   3   8       22.32       18.75      2.56 o 
 -14   3   8       23.56       23.77      2.86 o 
 -13   3   8       16.14       14.53      2.20 o 
 -12   3   8       30.92       28.67      2.83 o 
 -11   3   8      161.20      152.34      6.15 o 
 -10   3   8        0.16       -1.18      1.70 o 
  -9   3   8       20.05       21.45      2.68 o 
  -8   3   8       11.87       13.71      1.63 o 
  -7   3   8       19.38       21.00      2.04 o 
  -6   3   8       17.51       18.50      1.93 o 
  -5   3   8        1.43        0.49      1.12 o 
  -4   3   8        0.96        2.20      0.76 o 
  -3   3   8       16.03       23.03      1.54 o 
  -2   3   8       78.72       80.36      2.83 o 
  -1   3   8        1.55        2.91      0.94 o 
   0   3   8       79.08       84.88      2.92 o 
   1   3   8        2.62        3.83      0.97 o 
   2   3   8       38.98       37.83      2.51 o 
   3   3   8       14.42       10.75      1.42 o 
   4   3   8       24.38       29.17      3.02 o 
   5   3   8       63.69       64.90      5.62 o 
   6   3   8        0.03       -1.15      2.26 o 
   7   3   8       78.09       69.18      5.09 o 
   8   3   8       80.36       83.60      5.76 o 
   9   3   8        8.69        7.25      4.36 o 
  10   3   8       66.79       61.64      5.23 o 
  11   3   8        5.20        6.20      2.43 o 
  12   3   8       14.95       12.98      4.03 o 
  13   3   8        0.44       -0.93      2.19 o 
  14   3   8        0.30        9.88      2.88 o 
  15   3   8        2.77        2.04      2.86 o 
  16   3   8        3.09        2.32      2.66 o 
  17   3   8        0.18       -1.60      2.76 o 
 -23   4   8        9.01       10.07      3.45 o 
 -22   4   8        1.11        0.80      4.39 o 
 -21   4   8        0.10        2.19      2.87 o 
 -20   4   8       26.33        4.95      3.49 o 
 -19   4   8        1.72       -0.85      2.74 o 
 -18   4   8       31.48       34.88      6.29 o 
 -17   4   8      450.71      424.25     15.70 o 
 -16   4   8        0.36        3.41      2.33 o 
 -15   4   8        1.87        1.29      1.79 o 
 -14   4   8        9.42        7.90      2.28 o 
 -13   4   8        2.49        2.76      2.06 o 
 -12   4   8       79.80       75.57      4.80 o 
 -11   4   8      148.17      144.88      6.38 o 
 -10   4   8       83.55       82.33      4.87 o 
  -9   4   8      577.24      560.74     15.89 o 
  -8   4   8      154.52      146.14     10.54 o 
  -7   4   8       22.74       21.17      3.08 o 
  -6   4   8      143.68      142.43      4.98 o 
  -5   4   8      113.48      115.97      4.56 o 
  -4   4   8      121.34      125.63      5.14 o 
  -3   4   8      350.66      361.52      8.51 o 
  -2   4   8        9.79       13.85      1.71 o 
  -1   4   8       85.35       88.86      3.60 o 
   0   4   8       71.40       73.10      3.33 o 
   1   4   8       29.88       28.36      2.50 o 
   2   4   8       65.19       68.56      3.38 o 
   3   4   8       80.87       88.35      3.83 o 
   4   4   8        1.44        1.34      1.48 o 
   5   4   8      216.19      214.83      6.97 o 
   6   4   8       91.78       82.67      5.18 o 
   7   4   8      104.06      114.62      6.12 o 
   8   4   8      407.97      413.00     13.93 o 
   9   4   8       91.89      111.02      7.10 o 
  10   4   8       23.01       20.96      3.48 o 
  11   4   8       82.07       79.69      6.19 o 
  12   4   8        3.37        4.31      2.44 o 
  13   4   8        0.56        5.37      2.44 o 
  14   4   8        2.24        2.83      2.57 o 
  15   4   8        1.00        0.45      2.18 o 
  16   4   8        6.94        6.69      2.58 o 
 -22   5   8       34.92       41.22      5.63 o 
 -21   5   8        7.02        1.71      3.39 o 
 -20   5   8        0.38       -0.50      2.88 o 
 -19   5   8        1.26        0.85      3.01 o 
 -18   5   8        3.46        5.16      2.86 o 
 -17   5   8      170.01      162.64      9.62 o 
 -16   5   8       67.81       70.88      5.31 o 
 -15   5   8       48.92       50.30      4.49 o 
 -14   5   8       31.20       30.73      3.64 o 
 -13   5   8       25.58       19.35      3.15 o 
 -12   5   8       38.58       39.07      3.86 o 
 -11   5   8      114.33      116.89      6.26 o 
 -10   5   8      119.47      120.98      7.38 o 
  -9   5   8        2.31        4.76      2.53 o 
  -8   5   8       17.37       14.74      2.79 o 
  -7   5   8      132.98      130.52      7.12 o 
  -6   5   8       73.26       78.89      4.48 o 
  -5   5   8       29.18       33.16      3.11 o 
  -4   5   8       19.63       23.21      2.79 o 
  -3   5   8      110.11      107.42      5.11 o 
  -2   5   8        0.06       -1.38      1.78 o 
  -1   5   8       81.15       69.54      5.48 o 
   0   5   8      145.97      142.90      5.79 o 
   1   5   8        6.99        7.19      2.16 o 
   2   5   8      126.50      127.31      5.54 o 
   3   5   8       59.28       54.50      4.48 o 
   4   5   8        2.38        7.40      2.20 o 
   5   5   8      258.94      244.65      8.76 o 
   6   5   8      260.13      270.90     15.98 o 
   7   5   8      147.05      152.10      7.28 o 
   8   5   8      308.62      325.67     10.47 o 
   9   5   8       99.73      104.63      6.34 o 
  10   5   8       26.32       26.96      3.60 o 
  11   5   8        4.91        4.47      2.63 o 
  12   5   8        5.96        2.98      2.91 o 
  13   5   8        1.90       -0.72      3.23 o 
  14   5   8        0.10        2.32      2.49 o 
 -19   6   8       28.89       35.51      5.39 o 
 -18   6   8       56.40       74.39      7.13 o 
 -17   6   8      122.22      110.84      8.53 o 
 -16   6   8        4.95       10.58      3.05 o 
 -15   6   8        1.34        0.15      2.25 o 
 -14   6   8        8.90       14.01      3.10 o 
 -13   6   8        8.63        9.19      2.68 o 
 -12   6   8        7.33        5.35      2.77 o 
 -11   6   8      155.32      151.19      9.37 o 
 -10   6   8       32.98       33.44      4.67 o 
  -9   6   8       82.36       73.55      6.16 o 
  -8   6   8      102.44      110.17      7.39 o 
  -7   6   8       30.44       26.89      3.95 o 
  -6   6   8       45.33       44.04      4.59 o 
  -5   6   8       87.71       88.70      6.15 o 
  -4   6   8       69.67       69.53      5.54 o 
  -3   6   8       86.16       83.13      5.16 o 
  -2   6   8       16.63       13.15      2.55 o 
  -1   6   8        0.47       -1.89      1.89 o 
   0   6   8       40.61       45.39      4.20 o 
   1   6   8       44.82       45.89      4.07 o 
   2   6   8       35.11       36.77      3.52 o 
   3   6   8       59.39       66.06      6.96 o 
   4   6   8        0.28        4.09      3.02 o 
   5   6   8        9.26       17.55      4.96 o 
   6   6   8      242.89      254.88     20.69 o 
   7   6   8       91.30       86.27      9.00 o 
   8   6   8      105.41      113.34     10.10 o 
   9   6   8       14.31       14.81      6.59 o 
  10   6   8       15.19       18.00      3.42 o 
  11   6   8       31.74       30.90      4.24 o 
  12   6   8        9.83        8.05      3.36 o 
 -16   7   8        0.56        1.03      3.17 o 
 -15   7   8        4.78        6.90      2.91 o 
 -14   7   8        3.27        4.36      2.93 o 
 -13   7   8        0.30       -1.28      2.82 o 
 -12   7   8        4.57       11.06      3.62 o 
 -11   7   8        3.22       10.75      3.83 o 
 -10   7   8       51.12       57.43      8.56 o 
  -9   7   8       22.93       21.94      4.08 o 
  -8   7   8        3.11        5.57      2.78 o 
  -7   7   8       15.51       13.59      3.36 o 
  -6   7   8       17.31       15.79      4.77 o 
  -5   7   8        3.21        0.77      2.56 o 
  -4   7   8        5.65        4.23      3.93 o 
  -3   7   8       48.15       53.89      5.74 o 
  -2   7   8       11.62       14.66      3.07 o 
  -1   7   8        7.23        6.10      2.45 o 
   0   7   8        5.50        7.24      2.92 o 
   1   7   8        0.16       -0.35      2.27 o 
   2   7   8       16.22       17.23      4.71 o 
   3   7   8       10.56        1.69      3.37 o 
   4   7   8       31.24       30.31      4.74 o 
   5   7   8       24.78       15.11      4.52 o 
   6   7   8       28.94       33.88      5.69 o 
   7   7   8        0.21        0.48      6.43 o 
   8   7   8       13.21       27.20     11.19 o 
   9   7   8        1.20        1.07      3.43 o 
 -11   8   8       14.10       15.45      4.15 o 
 -10   8   8        4.17        3.77      4.16 o 
  -9   8   8       25.10       23.48      5.94 o 
  -8   8   8        2.89        4.76      4.36 o 
  -7   8   8        0.03        6.67      3.61 o 
  -6   8   8        0.05        1.44      3.13 o 
  -5   8   8        0.23       -2.55      3.10 o 
  -4   8   8        3.53        4.50      2.92 o 
  -3   8   8        0.24        1.06      4.58 o 
  -2   8   8       16.34       19.69      4.25 o 
  -1   8   8       21.19       17.40      4.07 o 
   0   8   8        6.43        1.78      5.13 o 
   1   8   8        4.18        4.41      4.76 o 
   2   8   8        0.00       -2.91      3.60 o 
   3   8   8        0.00       -1.25      3.21 o 
 -26   1   9        0.07       -1.80      2.64 o 
 -25   1   9       13.40        9.08      2.72 o 
 -24   1   9        1.57        3.64      3.10 o 
 -23   1   9        4.31        6.37      2.56 o 
 -22   1   9        9.07        9.89      2.83 o 
 -21   1   9        1.09        1.88      2.00 o 
 -20   1   9        0.91        2.83      2.32 o 
 -19   1   9       34.59       31.56      3.12 o 
 -18   1   9       42.41       32.46      3.90 o 
 -17   1   9       69.93       61.16      3.40 o 
 -16   1   9       84.25       68.53      3.52 o 
 -15   1   9       23.47       18.61      2.03 o 
 -14   1   9        2.47        2.82      1.38 o 
 -13   1   9        1.05        0.37      1.25 o 
 -12   1   9        1.86        1.91      1.24 o 
 -11   1   9      295.17      263.55      5.83 o 
 -10   1   9      285.13      260.47      5.61 o 
  -9   1   9       82.07       72.84      3.16 o 
  -8   1   9      459.19      430.83      6.74 o 
  -7   1   9       21.28       16.96      1.49 o 
  -6   1   9       76.66       70.18      2.70 o 
  -5   1   9       11.85       16.81      1.15 o 
  -4   1   9        6.04        5.88      0.89 o 
  -3   1   9        0.46        0.41      0.56 o 
  -2   1   9        0.03        0.89      1.22 o 
  -1   1   9       13.91       14.67      1.71 o 
   0   1   9        3.07        0.21      1.13 o 
   1   1   9       42.33       52.83      3.09 o 
   2   1   9        0.22        2.64      1.32 o 
   3   1   9      125.67      115.33      4.58 o 
   4   1   9        5.11        5.42      2.27 o 
   5   1   9      773.55      766.42     11.65 o 
   6   1   9       43.13       34.50      2.71 o 
   7   1   9      197.05      189.55      5.61 o 
   8   1   9       26.65       26.66      2.23 o 
   9   1   9       67.50       66.69      3.12 o 
  10   1   9       97.78      101.42      4.24 o 
  11   1   9       45.06       57.35      3.69 o 
  12   1   9        9.62        8.40      2.19 o 
  13   1   9        0.13        2.26      1.58 o 
  14   1   9        5.60        6.96      2.26 o 
  15   1   9       10.43       17.21      2.58 o 
  16   1   9       17.34       19.08      2.65 o 
  17   1   9        0.08        2.99      2.18 o 
 -25   2   9        1.67       -0.30      3.34 o 
 -24   2   9      146.59      187.86     12.65 o 
 -23   2   9        0.02       -3.02      3.02 o 
 -22   2   9        0.44        2.34      2.24 o 
 -21   2   9        1.83        3.52      2.27 o 
 -20   2   9      222.48      195.58      9.72 o 
 -19   2   9       26.65       19.95      4.24 o 
 -18   2   9      377.29      323.05     10.25 o 
 -17   2   9      373.90      351.94      9.86 o 
 -16   2   9       82.06       71.54      4.55 o 
 -15   2   9      151.55      168.59      6.65 o 
 -14   2   9       21.50       21.60      2.69 o 
 -13   2   9      108.64      100.47      5.89 o 
 -12   2   9      531.27      515.13      9.65 o 
 -11   2   9       16.36       16.36      2.10 o 
 -10   2   9        9.44        5.24      1.71 o 
  -9   2   9     2238.16     2122.11     21.24 o 
  -8   2   9     2067.51     1987.47     20.41 o 
  -7   2   9      152.62      146.19      6.67 o 
  -6   2   9     1365.31     1390.50     14.43 o 
  -5   2   9       70.46       70.26      3.38 o 
  -4   2   9      180.90      203.70      4.16 o 
  -3   2   9      330.41      345.14      5.46 o 
  -2   2   9        0.42        1.56      0.77 o 
  -1   2   9      120.96      127.97      4.14 o 
   0   2   9        0.16        2.53      0.98 o 
   1   2   9      222.28      210.93      4.86 o 
   2   2   9        2.32        2.12      0.93 o 
   3   2   9       62.28       71.50      3.20 o 
   4   2   9      161.86      151.70      4.71 o 
   5   2   9     1638.05     1612.97     18.38 o 
   6   2   9      851.88      843.57     12.30 o 
   7   2   9      432.19      415.17     10.01 o 
   8   2   9      424.06      415.00     12.06 o 
   9   2   9       73.41       74.10      4.64 o 
  10   2   9        5.39        2.40      1.66 o 
  11   2   9       54.86       47.01      3.83 o 
  12   2   9        2.89        9.06      2.13 o 
  13   2   9       31.01       30.34      3.19 o 
  14   2   9       21.47       17.51      3.24 o 
  15   2   9       10.26       10.79      3.05 o 
  16   2   9       67.99       88.66      6.59 o 
  17   2   9       11.05        9.47      3.03 o 
 -24   3   9        6.92       14.66      2.80 o 
 -23   3   9       14.20       17.33      3.00 o 
 -22   3   9       13.09       10.19      2.92 o 
 -21   3   9        0.10        5.57      2.42 o 
 -20   3   9        0.97        9.01      3.11 o 
 -19   3   9       87.14       79.51      6.45 o 
 -18   3   9      107.90       97.15      7.02 o 
 -17   3   9      141.94      151.36      8.88 o 
 -16   3   9      109.37      106.28      5.78 o 
 -15   3   9       32.36       27.06      3.09 o 
 -14   3   9        2.43        0.03      1.84 o 
 -13   3   9       22.33       18.77      2.58 o 
 -12   3   9       23.30       21.85      3.45 o 
 -11   3   9      594.69      572.77     12.02 o 
 -10   3   9      667.27      661.33     13.33 o 
  -9   3   9      472.94      467.13     10.67 o 
  -8   3   9     1095.35     1070.00     13.12 o 
  -7   3   9      178.96      178.35      5.45 o 
  -6   3   9      136.12      123.43      4.55 o 
  -5   3   9       13.31       18.17      1.98 o 
  -4   3   9       12.31       12.82      1.66 o 
  -3   3   9        7.33       11.02      1.28 o 
  -2   3   9       16.93       22.00      1.58 o 
  -1   3   9        7.40        5.35      0.96 o 
   0   3   9        0.22        1.26      0.87 o 
   1   3   9       72.83       69.64      3.22 o 
   2   3   9        4.55        5.73      1.39 o 
   3   3   9      384.92      366.04      8.55 o 
   4   3   9        0.98       11.64      2.38 o 
   5   3   9     1615.91     1581.11     23.30 o 
   6   3   9       27.88       33.74      4.17 o 
   7   3   9      467.55      449.80     16.35 o 
   8   3   9       71.80       70.25      5.49 o 
   9   3   9       97.71       91.73      9.23 o 
  10   3   9      124.56      139.27      7.78 o 
  11   3   9       53.47       54.04      5.69 o 
  12   3   9       20.70       24.37      3.59 o 
  13   3   9        1.19        5.59      2.53 o 
  14   3   9       11.68       12.14      2.95 o 
  15   3   9       44.34       49.94      5.15 o 
  16   3   9       53.93       74.96      6.33 o 
 -23   4   9        1.87        7.11      3.02 o 
 -22   4   9        2.55        7.60      4.28 o 
 -21   4   9       20.88       23.79      5.32 o 
 -20   4   9      132.08      117.94      8.27 o 
 -19   4   9        0.05        2.18      2.78 o 
 -18   4   9       75.63       63.69      6.17 o 
 -17   4   9       43.02       42.08      4.13 o 
 -16   4   9       33.05       36.32      3.84 o 
 -15   4   9       49.31       51.34      4.34 o 
 -14   4   9        0.01       -1.93      1.93 o 
 -13   4   9       64.89       57.09      4.26 o 
 -12   4   9      173.11      175.78      7.24 o 
 -11   4   9       52.67       65.41      4.56 o 
 -10   4   9      135.92      145.32      6.58 o 
  -9   4   9      432.37      443.58     11.03 o 
  -8   4   9      390.61      393.65     10.25 o 
  -7   4   9       73.95       78.59      3.95 o 
  -6   4   9      399.28      374.60      8.29 o 
  -5   4   9       12.06        9.27      1.67 o 
  -4   4   9       22.64       22.99      2.34 o 
  -3   4   9       18.61       20.89      2.18 o 
  -2   4   9        0.93        2.15      1.15 o 
  -1   4   9       26.19       31.05      2.51 o 
   0   4   9        1.17       -1.05      1.37 o 
   1   4   9      133.30      124.24      4.73 o 
   2   4   9        0.10       -0.44      1.22 o 
   3   4   9      131.23      131.92      5.45 o 
   4   4   9      279.26      272.96      7.96 o 
   5   4   9      414.87      418.53     10.02 o 
   6   4   9      226.86      223.07      8.37 o 
   7   4   9      239.99      253.13      8.95 o 
   8   4   9       22.95       23.82      3.35 o 
   9   4   9        0.53        5.80      2.79 o 
  10   4   9        0.01        0.27      2.44 o 
  11   4   9        3.81        5.56      7.82 o 
  12   4   9        0.12        1.19      2.12 o 
  13   4   9        5.56        5.85      2.60 o 
  14   4   9        0.13        3.73      2.73 o 
  15   4   9        5.71       10.82      3.28 o 
 -21   5   9        2.09       -0.27      3.26 o 
 -20   5   9        0.03        1.90      3.14 o 
 -19   5   9       13.94       12.33      3.65 o 
 -18   5   9        8.83        9.80      3.71 o 
 -17   5   9        4.03        2.94      3.04 o 
 -16   5   9        5.21        1.09      2.26 o 
 -15   5   9        0.35        3.11      2.33 o 
 -14   5   9        4.42        0.67      2.37 o 
 -13   5   9       24.76       13.79      4.15 o 
 -12   5   9       87.24       90.77      6.68 o 
 -11   5   9       10.09       10.04      3.09 o 
 -10   5   9       67.62       64.80      5.53 o 
  -9   5   9      281.98      289.24      9.53 o 
  -8   5   9      151.07      156.41      8.20 o 
  -7   5   9      140.04      134.07      6.48 o 
  -6   5   9        4.69        5.89      2.12 o 
  -5   5   9        6.72        5.19      1.68 o 
  -4   5   9       38.14       46.14      4.80 o 
  -3   5   9        3.74        6.91      1.95 o 
  -2   5   9       41.57       45.81      5.62 o 
  -1   5   9        9.55        6.97      1.99 o 
   0   5   9        2.97        3.56      1.70 o 
   1   5   9        2.95        5.54      1.81 o 
   2   5   9       22.78       23.08      2.74 o 
   3   5   9       60.20       59.05      4.70 o 
   4   5   9       33.86       37.54      3.98 o 
   5   5   9       90.37       93.99      6.04 o 
   6   5   9       69.52       72.04      5.15 o 
   7   5   9       20.63       19.34      3.92 o 
   8   5   9        0.96        2.97      2.40 o 
   9   5   9        2.67        3.64      2.37 o 
  10   5   9        3.85        0.73      2.26 o 
  11   5   9        1.49       -2.21      2.83 o 
  12   5   9        0.91       -2.77      2.77 o 
  13   5   9        3.27        4.72      2.56 o 
 -19   6   9       20.46       29.36      5.20 o 
 -18   6   9       21.73       32.23      5.13 o 
 -17   6   9       44.10       54.61      6.36 o 
 -16   6   9        1.94        6.38      2.74 o 
 -15   6   9        1.33        6.09      2.70 o 
 -14   6   9        7.23        6.44      2.58 o 
 -13   6   9        1.55        6.49      3.58 o 
 -12   6   9       19.30       23.26      3.55 o 
 -11   6   9       56.03       57.54      5.05 o 
 -10   6   9      121.64      118.92      6.80 o 
  -9   6   9       93.13       98.97      7.14 o 
  -8   6   9      118.22      117.96      7.60 o 
  -7   6   9       11.37       14.15      3.27 o 
  -6   6   9        3.26        5.77      2.67 o 
  -5   6   9       85.70       88.17      8.17 o 
  -4   6   9        5.59        7.82      4.36 o 
  -3   6   9       10.57        8.39      2.27 o 
  -2   6   9        0.04        1.57      2.64 o 
  -1   6   9        3.88        4.08      2.20 o 
   0   6   9        4.33        5.61      2.57 o 
   1   6   9        1.30        1.27      1.89 o 
   2   6   9       18.33       16.14      3.62 o 
   3   6   9       30.22       23.95      5.54 o 
   4   6   9       87.50       88.51      6.32 o 
   5   6   9       14.37       23.09      5.74 o 
   6   6   9        9.13       19.30      4.32 o 
   7   6   9        3.92        9.57      5.60 o 
   8   6   9       84.81       91.33      7.41 o 
   9   6   9       21.59       26.95      4.91 o 
  10   6   9        2.38        1.01      2.84 o 
 -15   7   9        2.51        3.16      2.80 o 
 -14   7   9        7.19        5.19      2.43 o 
 -13   7   9        9.09       12.43      3.04 o 
 -12   7   9       50.07       52.56      5.08 o 
 -11   7   9       82.32      101.05      8.05 o 
 -10   7   9       10.22       15.06      3.83 o 
  -9   7   9       11.83       11.62      3.26 o 
  -8   7   9        2.26       -1.08      3.39 o 
  -7   7   9       14.32       15.10      4.78 o 
  -6   7   9        5.10        2.65      3.98 o 
  -5   7   9        6.15        6.00      3.38 o 
  -4   7   9        0.21       -2.59      2.59 o 
  -3   7   9        0.95        3.77      2.53 o 
  -2   7   9        5.01        3.36      4.32 o 
  -1   7   9       22.13       19.47      3.20 o 
   0   7   9        3.95        3.41      2.30 o 
   1   7   9        6.75        0.74      2.65 o 
   2   7   9       17.44       15.89      6.16 o 
   3   7   9       19.09       25.62      8.04 o 
   4   7   9       12.11       13.56      4.19 o 
   5   7   9       60.28       70.17      7.03 o 
   6   7   9      105.21      104.94      8.69 o 
   7   7   9       29.52       32.03      6.17 o 
  -8   8   9       89.41       99.70     10.19 o 
  -7   8   9       14.60       24.83      5.04 o 
  -6   8   9        1.67       -3.64      3.96 o 
  -5   8   9       11.58        0.42      4.82 o 
  -4   8   9        7.47        3.51      3.03 o 
  -3   8   9        0.09       -3.08      3.08 o 
  -2   8   9        0.00        1.49      3.16 o 
  -1   8   9        3.19        3.11      2.77 o 
   0   8   9        1.53       -1.17      3.86 o 
 -25   0  10      217.82      273.88     16.20 o 
 -24   0  10      186.83      231.96     14.65 o 
 -23   0  10       38.29       32.59      5.92 o 
 -22   0  10        2.90        5.62      3.32 o 
 -21   0  10        0.08        4.86      3.46 o 
 -20   0  10      367.11      307.21     15.11 o 
 -19   0  10        0.50        1.77      3.07 o 
 -18   0  10      117.93      105.04      6.64 o 
 -17   0  10      357.24      315.07      9.03 o 
 -16   0  10        0.40        2.23      1.77 o 
 -15   0  10        0.87        3.44      2.70 o 
 -14   0  10      270.99      277.72      8.84 o 
 -13   0  10       10.39        6.60      1.82 o 
 -12   0  10      460.12      470.42     11.34 o 
 -11   0  10     1728.50     1594.28     19.47 o 
 -10   0  10      172.65      181.45      6.60 o 
  -9   0  10     3961.18     3808.02     28.72 o 
  -8   0  10     2789.09     2719.02     23.77 o 
  -7   0  10      317.94      264.23      7.34 o 
  -6   0  10      217.05      237.59      5.64 o 
  -5   0  10       63.93       55.48      2.80 o 
  -4   0  10        0.77       -0.22      1.26 o 
  -3   0  10       33.11       39.94      2.64 o 
  -2   0  10        0.21        2.20      3.40 o 
  -1   0  10        6.21        5.33      2.17 o 
   0   0  10      339.75      275.07     10.54 o 
   1   0  10      373.88      339.59      9.94 o 
   2   0  10        1.44       -2.48      2.51 o 
   3   0  10      506.00      402.57     14.41 o 
   4   0  10       21.15       17.77      3.69 o 
   5   0  10     1436.05     1372.84     21.90 o 
   6   0  10      265.92      257.74      9.70 o 
   7   0  10      117.99      115.13      5.72 o 
   8   0  10       17.56       14.41      2.55 o 
   9   0  10      180.43      185.11      7.41 o 
  10   0  10        6.94       13.54      3.13 o 
  11   0  10        0.04        0.67      2.17 o 
  12   0  10       63.67       85.05      6.82 o 
  13   0  10        3.98        3.32      2.36 o 
  14   0  10      143.49      159.17      9.45 o 
  15   0  10        0.56        0.72      2.73 o 
  16   0  10       15.85       31.56      5.01 o 
 -25   1  10      124.24      157.19      9.60 o 
 -24   1  10        0.15        3.00      2.56 o 
 -23   1  10        9.12        8.03      3.25 o 
 -22   1  10       31.73       25.30      3.59 o 
 -21   1  10       17.70        9.66      2.80 o 
 -20   1  10      173.97      165.89      6.91 o 
 -19   1  10       33.81       23.95      3.28 o 
 -18   1  10        0.53       -1.40      1.40 o 
 -17   1  10        8.68        6.80      1.54 o 
 -16   1  10       41.96       38.93      2.75 o 
 -15   1  10       55.52       51.23      3.10 o 
 -14   1  10       32.96       26.66      2.39 o 
 -13   1  10        0.04       -0.69      1.31 o 
 -12   1  10        0.56        5.44      1.80 o 
 -11   1  10     3892.82     3690.05     40.85 o 
 -10   1  10      426.83      420.02      9.21 o 
  -9   1  10      231.74      237.11      6.85 o 
  -8   1  10        1.45        1.35      1.32 o 
  -7   1  10        2.92        4.83      1.41 o 
  -6   1  10      448.81      417.25      8.43 o 
  -5   1  10      242.70      218.72      3.94 o 
  -4   1  10       61.08       67.40      2.41 o 
  -3   1  10       30.40       23.87      1.77 o 
  -2   1  10        4.91        8.26      1.32 o 
  -1   1  10       11.01        9.64      1.55 o 
   0   1  10       69.50       62.34      3.94 o 
   1   1  10        0.10        1.43      1.42 o 
   2   1  10       83.76       74.68      4.28 o 
   3   1  10     2684.86     2543.98     26.00 o 
   4   1  10     1852.84     1826.50     21.31 o 
   5   1  10       10.32        9.17      1.84 o 
   6   1  10      530.60      483.29      9.93 o 
   7   1  10      127.10      130.98      4.92 o 
   8   1  10       27.23       31.06      2.69 o 
   9   1  10       75.45       70.24      3.58 o 
  10   1  10      105.89      111.23      5.60 o 
  11   1  10       28.25       35.90      3.89 o 
  12   1  10       50.03       66.61      4.77 o 
  13   1  10        2.28       -2.03      2.03 o 
  14   1  10      200.76      261.14      9.36 o 
  15   1  10        2.74        7.91      2.36 o 
  16   1  10       32.80       39.58      4.14 o 
 -25   2  10       39.37       64.70      6.70 o 
 -24   2  10       18.84       17.64      4.37 o 
 -23   2  10        7.07        5.60      3.18 o 
 -22   2  10        0.11        0.13      2.49 o 
 -21   2  10        0.02        1.96      2.43 o 
 -20   2  10       44.15       42.19      4.19 o 
 -19   2  10        3.17        4.41      2.19 o 
 -18   2  10        9.69        8.19      2.02 o 
 -17   2  10       12.37       11.92      2.30 o 
 -16   2  10        0.01        3.94      1.78 o 
 -15   2  10        1.15        1.45      1.65 o 
 -14   2  10       27.54       30.75      2.77 o 
 -13   2  10        8.22       12.11      1.97 o 
 -12   2  10      273.12      266.64      8.08 o 
 -11   2  10      402.71      393.36     11.27 o 
 -10   2  10       23.43       25.80      2.84 o 
  -9   2  10      296.80      290.69      8.34 o 
  -8   2  10      165.15      166.61      6.30 o 
  -7   2  10        2.53        2.61      1.58 o 
  -6   2  10       17.65       19.46      2.14 o 
  -5   2  10        6.81        6.94      1.47 o 
  -4   2  10        0.41        0.69      1.38 o 
  -3   2  10       14.76       10.24      1.35 o 
  -2   2  10        2.17        2.06      1.10 o 
  -1   2  10       10.87        7.62      1.46 o 
   0   2  10       16.74       12.33      1.49 o 
   1   2  10       64.19       70.97      3.08 o 
   2   2  10        1.19        2.29      1.49 o 
   3   2  10       51.53       55.16      3.59 o 
   4   2  10        2.51        4.73      1.92 o 
   5   2  10      218.52      218.13      8.95 o 
   6   2  10        1.25        3.49      2.24 o 
   7   2  10       23.23       22.19      2.85 o 
   8   2  10       17.14       17.78      3.00 o 
   9   2  10        8.25        7.54      2.21 o 
  10   2  10        1.26        1.56      2.36 o 
  11   2  10        0.02        1.80      2.32 o 
  12   2  10       17.18       20.94      3.68 o 
  13   2  10        1.89        1.14      2.35 o 
  14   2  10       15.22        9.38      4.58 o 
  15   2  10        0.19        1.95      3.14 o 
 -24   3  10       10.23       11.89      2.99 o 
 -23   3  10        0.21       -1.37      2.38 o 
 -22   3  10        2.03        8.07      2.86 o 
 -21   3  10        4.04        3.46      2.72 o 
 -20   3  10       18.00       18.50      3.70 o 
 -19   3  10       25.64       28.73      4.08 o 
 -18   3  10        1.06       -2.60      2.60 o 
 -17   3  10        0.07        3.35      2.18 o 
 -16   3  10        8.83        6.00      3.84 o 
 -15   3  10        9.21        5.28      2.39 o 
 -14   3  10        0.94        2.33      2.28 o 
 -13   3  10        0.68        1.81      2.50 o 
 -12   3  10      204.46      204.62      8.73 o 
 -11   3  10       37.92       40.49      4.26 o 
 -10   3  10      210.27      205.05      8.45 o 
  -9   3  10       25.90       22.58      2.77 o 
  -8   3  10        1.82        0.46      1.26 o 
  -7   3  10       77.53       82.10      3.92 o 
  -6   3  10       39.21       36.83      2.72 o 
  -5   3  10        0.08        0.66      1.41 o 
  -4   3  10        0.00        0.59      1.05 o 
  -3   3  10        1.14        0.14      1.06 o 
  -2   3  10        0.01       -0.65      0.86 o 
  -1   3  10        2.97        2.70      0.98 o 
   0   3  10        0.01        1.98      1.14 o 
   1   3  10       12.16       11.39      1.66 o 
   2   3  10       85.95       85.03      4.85 o 
   3   3  10       28.28       38.36      4.09 o 
   4   3  10       74.25       77.49      4.38 o 
   5   3  10      274.06      273.74     10.27 o 
   6   3  10       11.76        3.75      2.47 o 
   7   3  10        0.86        1.28      2.21 o 
   8   3  10       13.70       14.36      2.75 o 
   9   3  10        0.41        0.87      2.34 o 
  10   3  10        4.61        5.92      3.30 o 
  11   3  10       27.07       32.99      4.10 o 
  12   3  10        0.58        1.39      2.47 o 
  13   3  10       37.57       42.75      4.68 o 
  14   3  10        0.08        9.51      3.22 o 
  15   3  10        0.41        2.46      3.03 o 
 -22   4  10        0.07        8.41      3.29 o 
 -21   4  10        0.01        0.38      5.02 o 
 -20   4  10       55.29       48.75      5.62 o 
 -19   4  10        3.27        6.72      3.04 o 
 -18   4  10       18.17       27.02      5.17 o 
 -17   4  10      144.21      131.76      7.05 o 
 -16   4  10        0.70        2.29      2.09 o 
 -15   4  10        1.06        1.61      2.18 o 
 -14   4  10       67.51       71.52      5.12 o 
 -13   4  10        6.54        4.60      1.93 o 
 -12   4  10        6.72        7.95      3.57 o 
 -11   4  10       58.68       49.54      4.20 o 
 -10   4  10       15.16       19.76      3.23 o 
  -9   4  10      888.90      875.79     15.83 o 
  -8   4  10      702.67      717.54     15.43 o 
  -7   4  10      205.54      199.09      6.35 o 
  -6   4  10       15.27       13.08      2.50 o 
  -5   4  10       57.51       54.92      3.40 o 
  -4   4  10        1.64        0.99      1.46 o 
  -3   4  10        0.36       -0.18      1.67 o 
  -2   4  10       10.59        6.51      1.99 o 
  -1   4  10        2.69        0.51      1.58 o 
   0   4  10       72.62       72.85      3.79 o 
   1   4  10       56.17       51.27      4.23 o 
   2   4  10        0.25        0.55      2.11 o 
   3   4  10       52.76       58.03      4.05 o 
   4   4  10        2.11        6.35      2.11 o 
   5   4  10      171.19      171.47      7.46 o 
   6   4  10      139.52      133.30      6.76 o 
   7   4  10       22.50       26.36      3.33 o 
   8   4  10        4.02        3.03      2.46 o 
   9   4  10       75.78       73.53      5.34 o 
  10   4  10        0.51        0.54      3.37 o 
  11   4  10        0.54        8.25      4.24 o 
  12   4  10        6.43        6.85      2.63 o 
  13   4  10       14.27       12.14      3.36 o 
 -20   5  10        9.86       10.56      4.11 o 
 -19   5  10        3.07        3.74      2.81 o 
 -18   5  10       22.36       13.07      3.66 o 
 -17   5  10        2.54        4.83      2.52 o 
 -16   5  10       32.08       28.91      3.88 o 
 -15   5  10       20.95       22.73      3.40 o 
 -14   5  10        0.02        2.66      2.31 o 
 -13   5  10        0.54        2.09      2.32 o 
 -12   5  10      173.59      166.04      7.77 o 
 -11   5  10      558.02      543.59     13.60 o 
 -10   5  10       11.08       14.47      2.74 o 
  -9   5  10        8.42       10.58      2.65 o 
  -8   5  10        1.69        5.79      2.34 o 
  -7   5  10       14.03       11.67      2.75 o 
  -6   5  10      105.30      117.59      6.08 o 
  -5   5  10       36.91       37.44      3.93 o 
  -4   5  10       15.64       19.55      2.60 o 
  -3   5  10        9.46       10.49      2.31 o 
  -2   5  10        9.95        8.19      1.88 o 
  -1   5  10        8.41        7.24      2.40 o 
   0   5  10       42.72       41.54      3.30 o 
   1   5  10        1.51        4.38      2.01 o 
   2   5  10      114.23      117.95      6.05 o 
   3   5  10      320.21      309.37     10.61 o 
   4   5  10       95.20       98.37      6.43 o 
   5   5  10      203.35      202.72     10.21 o 
   6   5  10      100.08      100.11      9.98 o 
   7   5  10       56.02       45.19      5.26 o 
   8   5  10        9.55        0.36      2.68 o 
   9   5  10       28.76       26.69      3.65 o 
  10   5  10       19.56       15.38      3.67 o 
  11   5  10       62.44       49.28      5.87 o 
 -18   6  10        0.76        5.10      3.39 o 
 -17   6  10       52.16       51.48      6.14 o 
 -16   6  10        3.31        3.94      2.85 o 
 -15   6  10        0.03        0.35      2.44 o 
 -14   6  10       46.37       45.92      4.58 o 
 -13   6  10        0.44        1.05      2.44 o 
 -12   6  10       57.77       50.03      4.79 o 
 -11   6  10      113.76      113.15      6.91 o 
 -10   6  10        2.88       10.45      3.01 o 
  -9   6  10      341.48      359.49     11.52 o 
  -8   6  10      179.74      189.17      8.43 o 
  -7   6  10       36.38       37.35      4.85 o 
  -6   6  10        0.91        6.47      4.03 o 
  -5   6  10        0.00        3.10      2.36 o 
  -4   6  10        0.73        1.26      2.60 o 
  -3   6  10        0.91        0.04      1.88 o 
  -2   6  10        1.67        3.91      1.77 o 
  -1   6  10        0.91        0.50      1.97 o 
   0   6  10       14.44       20.49      3.47 o 
   1   6  10       57.24       56.86      5.02 o 
   2   6  10       11.35       13.86      3.96 o 
   3   6  10       22.05       30.63      4.15 o 
   4   6  10        2.95        7.38      2.69 o 
   5   6  10      139.22      133.76      7.85 o 
   6   6  10       18.53       27.92      4.91 o 
   7   6  10       25.57       22.41      4.32 o 
   8   6  10        4.83        6.88      3.20 o 
   9   6  10       26.58       28.72      4.64 o 
 -14   7  10        0.04        4.87      2.89 o 
 -13   7  10        9.09       11.52      3.38 o 
 -12   7  10        0.57        2.55      3.01 o 
 -11   7  10      116.00      116.08      7.40 o 
 -10   7  10       25.13       17.17      4.41 o 
  -9   7  10        4.10        3.55      3.30 o 
  -8   7  10        0.01        2.07      2.88 o 
  -7   7  10        9.76       11.76      3.90 o 
  -6   7  10        2.79        8.17      5.37 o 
  -5   7  10        0.46        1.63      3.89 o 
  -4   7  10       39.69       41.42      5.41 o 
  -3   7  10       29.25       30.52      4.89 o 
  -2   7  10       14.52       10.89      4.09 o 
  -1   7  10        1.99        4.68      2.39 o 
   0   7  10       16.52       16.28      3.87 o 
   1   7  10        1.84        1.24      2.59 o 
   2   7  10        1.98        8.71      3.26 o 
   3   7  10       87.32       82.76      6.41 o 
   4   7  10       44.41       43.63      5.13 o 
 -25   1  11        2.19        8.94      3.21 o 
 -24   1  11       40.29       49.76      5.26 o 
 -23   1  11        2.01        3.95      2.77 o 
 -22   1  11        4.53        3.36      2.31 o 
 -21   1  11        6.33        7.51      2.63 o 
 -20   1  11        0.31        0.33      1.98 o 
 -19   1  11        7.38        5.39      1.71 o 
 -18   1  11        5.11        5.24      1.59 o 
 -17   1  11        5.67        5.77      1.84 o 
 -16   1  11       10.90       11.26      1.83 o 
 -15   1  11        1.26        3.52      2.38 o 
 -14   1  11       11.49       13.36      1.88 o 
 -13   1  11       11.27       13.72      2.10 o 
 -12   1  11      703.04      670.37     12.40 o 
 -11   1  11      295.27      295.39      8.15 o 
 -10   1  11       41.68       42.03      3.33 o 
  -9   1  11       12.76       12.09      1.85 o 
  -8   1  11       23.84       22.97      2.42 o 
  -7   1  11       18.33       18.99      2.22 o 
  -6   1  11      463.35      446.55     11.64 o 
  -5   1  11      120.25      106.61      4.17 o 
  -4   1  11        7.66        6.77      1.29 o 
  -3   1  11        5.04        2.25      1.12 o 
  -2   1  11       40.83       28.83      2.26 o 
  -1   1  11      157.58      142.06      4.61 o 
   0   1  11       17.42       22.02      2.91 o 
   1   1  11       38.19       30.70      5.24 o 
   2   1  11      734.93      696.74     12.02 o 
   3   1  11       98.62       87.69      5.06 o 
   4   1  11       15.92       11.93      2.27 o 
   5   1  11       60.82       51.55      3.52 o 
   6   1  11      109.46       97.72      4.78 o 
   7   1  11        2.06        1.77      1.40 o 
   8   1  11        2.34        4.41      1.55 o 
   9   1  11        3.53        3.55      1.60 o 
  10   1  11       10.76       15.52      2.53 o 
  11   1  11        3.93        7.11      2.67 o 
  12   1  11        1.62        0.53      1.96 o 
  13   1  11       77.03       98.19      6.81 o 
  14   1  11       28.06       29.58      4.18 o 
 -24   2  11       18.97       22.44      4.61 o 
 -23   2  11        5.88        7.81      2.66 o 
 -22   2  11       18.27       16.09      3.15 o 
 -21   2  11        6.07        2.96      2.56 o 
 -20   2  11       21.74       21.21      4.01 o 
 -19   2  11       24.44       28.81      3.46 o 
 -18   2  11       11.39       14.20      2.39 o 
 -17   2  11       22.56       16.15      2.65 o 
 -16   2  11        3.70        7.50      3.25 o 
 -15   2  11        0.13        0.44      1.68 o 
 -14   2  11       41.23       36.40      3.05 o 
 -13   2  11      127.25      136.94      6.24 o 
 -12   2  11       59.23       60.65      4.50 o 
 -11   2  11     1609.91     1520.76     19.98 o 
 -10   2  11      423.66      393.36     11.61 o 
  -9   2  11      462.45      462.44     12.43 o 
  -8   2  11     1279.03     1230.24     19.81 o 
  -7   2  11      694.19      665.79     14.54 o 
  -6   2  11       39.91       34.76      4.39 o 
  -5   2  11        0.05        3.11      1.60 o 
  -4   2  11      116.20      112.13      4.11 o 
  -3   2  11       73.54       84.54      3.42 o 
  -2   2  11       32.37       37.03      2.42 o 
  -1   2  11        1.16        2.27      1.38 o 
   0   2  11      497.45      436.41      7.65 o 
   1   2  11      295.65      286.23      7.69 o 
   2   2  11        3.32        6.87      2.18 o 
   3   2  11      200.73      190.80      7.41 o 
   4   2  11       33.32       42.84      3.82 o 
   5   2  11       87.42       92.13      5.41 o 
   6   2  11        6.74        7.30      3.01 o 
   7   2  11       52.97       51.47      4.23 o 
   8   2  11        5.47        9.17      3.01 o 
   9   2  11        5.64        6.20      3.25 o 
  10   2  11        2.17        2.17      2.27 o 
  11   2  11       28.00       41.71      5.29 o 
  12   2  11        8.63        8.02      2.80 o 
  13   2  11        0.81        3.42      3.84 o 
  14   2  11       74.28       88.09      6.79 o 
 -23   3  11        5.29       10.04      4.44 o 
 -22   3  11        2.10        6.07      2.80 o 
 -21   3  11       35.87       37.39      4.42 o 
 -20   3  11        0.37       -1.17      2.62 o 
 -19   3  11       27.66       29.18      4.36 o 
 -18   3  11        4.26        6.79      2.52 o 
 -17   3  11        5.51        3.54      2.42 o 
 -16   3  11       41.08       42.35      4.64 o 
 -15   3  11        1.63       -1.11      3.04 o 
 -14   3  11       27.49       26.44      3.76 o 
 -13   3  11       81.30      104.31      8.26 o 
 -12   3  11     1534.01     1483.77     23.86 o 
 -11   3  11      394.21      392.58     12.37 o 
 -10   3  11       76.74       82.73      5.70 o 
  -9   3  11        2.27       -0.38      3.17 o 
  -8   3  11       36.06       43.32      3.64 o 
  -7   3  11        9.44        8.00      1.69 o 
  -6   3  11      675.49      661.89     11.25 o 
  -5   3  11      199.80      196.61      6.24 o 
  -4   3  11        8.51        6.65      1.31 o 
  -3   3  11        4.60        2.15      1.29 o 
  -2   3  11      172.19      158.58      5.33 o 
  -1   3  11      399.71      361.85      8.00 o 
   0   3  11       10.35       12.12      2.27 o 
   1   3  11      137.14      139.53      5.69 o 
   2   3  11     1549.15     1489.00     18.28 o 
   3   3  11       73.01       77.11      4.52 o 
   4   3  11       41.47       40.59      3.40 o 
   5   3  11       49.86       41.95      4.49 o 
   6   3  11      205.58      204.76     10.65 o 
   7   3  11        0.00        4.68      3.36 o 
   8   3  11        0.78       10.27      4.01 o 
   9   3  11        5.93        6.82      3.04 o 
  10   3  11       26.60       30.48      4.42 o 
  11   3  11       10.26       15.99      3.21 o 
  12   3  11        0.81        1.77      2.32 o 
  13   3  11      156.89      172.86      9.28 o 
 -22   4  11        1.68        4.72      3.23 o 
 -21   4  11        6.45        6.89      3.31 o 
 -20   4  11        1.46        1.13      2.76 o 
 -19   4  11        0.04       -2.19      2.79 o 
 -18   4  11        0.06       -3.06      3.06 o 
 -17   4  11       18.36       17.25      3.33 o 
 -16   4  11       13.28       13.76      2.92 o 
 -15   4  11        0.03        0.99      2.23 o 
 -14   4  11       67.10       61.60      4.86 o 
 -13   4  11      128.83      131.02      6.75 o 
 -12   4  11        5.42       10.13      2.79 o 
 -11   4  11      646.08      617.98     14.04 o 
 -10   4  11      358.50      340.91     10.41 o 
  -9   4  11       21.23       28.19      3.52 o 
  -8   4  11      192.22      185.57      7.59 o 
  -7   4  11       79.35       77.22      4.91 o 
  -6   4  11        7.67        7.04      1.82 o 
  -5   4  11        5.45        5.17      2.29 o 
  -4   4  11       34.62       34.66      3.05 o 
  -3   4  11        6.30        2.14      1.78 o 
  -2   4  11        0.04        0.81      1.46 o 
  -1   4  11       11.98       10.71      2.07 o 
   0   4  11      127.74      138.35      6.20 o 
   1   4  11       71.82       77.95      5.45 o 
   2   4  11       10.34       11.57      2.99 o 
   3   4  11       49.43       48.36      4.58 o 
   4   4  11        4.15        8.16      2.46 o 
   5   4  11       20.79       22.32      3.44 o 
   6   4  11        4.25        0.52      2.25 o 
   7   4  11       28.88       29.72      3.62 o 
   8   4  11        3.92        8.04      2.45 o 
   9   4  11        0.64        0.30      2.84 o 
  10   4  11        2.06       -0.39      2.91 o 
  11   4  11       15.09       16.28      4.11 o 
  12   4  11       14.54       10.45      3.28 o 
 -20   5  11        0.76       -3.33      3.33 o 
 -19   5  11       11.36       14.13      3.78 o 
 -18   5  11        0.01        3.45      2.93 o 
 -17   5  11        1.43        3.92      2.60 o 
 -16   5  11       10.43       11.85      2.87 o 
 -15   5  11        0.37       -0.95      2.19 o 
 -14   5  11        0.36        0.02      2.23 o 
 -13   5  11       67.57       74.24      5.59 o 
 -12   5  11       94.29      108.61      6.57 o 
 -11   5  11       26.60       28.68      3.77 o 
 -10   5  11        0.02        5.53      2.56 o 
  -9   5  11        7.82        6.99      2.06 o 
  -8   5  11        5.16        8.59      2.54 o 
  -7   5  11        3.75        0.69      2.15 o 
  -6   5  11        0.00        3.96      2.58 o 
  -5   5  11        1.26        7.39      2.55 o 
  -4   5  11        5.37        9.66      2.40 o 
  -3   5  11       13.00       15.67      2.36 o 
  -2   5  11       63.30       65.05      4.31 o 
  -1   5  11       56.65       51.45      3.70 o 
   0   5  11        9.95        9.82      2.28 o 
   1   5  11       51.79       49.23      4.18 o 
   2   5  11      115.77      108.86      6.04 o 
   3   5  11       47.53       43.05      5.95 o 
   4   5  11        0.72        4.33      2.68 o 
   5   5  11       21.41       26.94      5.97 o 
   6   5  11       10.95        0.45      4.58 o 
   7   5  11       16.39       12.91      3.72 o 
   8   5  11        1.58        1.31      4.23 o 
   9   5  11        0.37       -2.70      2.70 o 
 -17   6  11        1.87        2.65      3.26 o 
 -16   6  11        3.72        4.70      2.72 o 
 -15   6  11        2.87        7.94      2.78 o 
 -14   6  11       10.10       11.78      2.97 o 
 -13   6  11       21.94       17.38      4.83 o 
 -12   6  11        3.68        6.82      2.79 o 
 -11   6  11        0.09        9.15      3.01 o 
 -10   6  11       22.62       30.20      3.99 o 
  -9   6  11      164.31      172.09      9.88 o 
  -8   6  11       94.97      102.57      7.96 o 
  -7   6  11       89.60       94.82      7.35 o 
  -6   6  11        4.19        9.69      3.09 o 
  -5   6  11        4.31        3.38      2.79 o 
  -4   6  11        0.05        6.68      2.48 o 
  -3   6  11        3.80        5.75      2.52 o 
  -2   6  11       12.33        7.95      2.26 o 
  -1   6  11       22.17       21.95      3.52 o 
   0   6  11       11.65       14.53      3.20 o 
   1   6  11        7.99        6.86      3.75 o 
   2   6  11        9.82       12.78      3.13 o 
   3   6  11        2.57        4.48      3.21 o 
   4   6  11       35.61       46.02      4.49 o 
   5   6  11       27.37       36.41      7.56 o 
   6   6  11        1.28        1.44      3.24 o 
 -11   7  11      153.39      170.85     10.61 o 
 -10   7  11        6.14       14.27      4.40 o 
  -9   7  11        0.20        3.71      3.62 o 
  -8   7  11        1.27        6.17      5.76 o 
  -7   7  11        1.28        5.91      3.38 o 
  -6   7  11       57.63       67.66      6.91 o 
  -5   7  11       22.09       22.39      4.45 o 
  -4   7  11       15.32       10.49      3.24 o 
  -3   7  11       26.65       31.51      4.30 o 
  -2   7  11        1.55        8.00      3.67 o 
  -1   7  11        5.29        3.60      3.32 o 
   0   7  11       17.11       23.83      3.70 o 
   1   7  11        3.55       -1.77      2.37 o 
 -24   0  12      136.60      143.72     12.11 o 
 -23   0  12       19.76       39.40      6.62 o 
 -22   0  12        6.79        3.61      5.28 o 
 -21   0  12       16.18       17.41      4.65 o 
 -20   0  12        0.07       -1.49      4.03 o 
 -19   0  12       32.60       35.05      4.49 o 
 -18   0  12        0.00       -1.55      2.20 o 
 -17   0  12        6.00        9.91      6.75 o 
 -16   0  12      169.62      190.34     10.89 o 
 -15   0  12       44.95       37.72      5.03 o 
 -14   0  12       49.50       62.14      6.21 o 
 -13   0  12      971.98      921.16     22.24 o 
 -12   0  12     1632.97     1556.04     28.31 o 
 -11   0  12       19.88       22.30      3.80 o 
 -10   0  12        0.37        1.49      3.53 o 
  -9   0  12        0.00       -0.42      2.04 o 
  -8   0  12      728.67      699.39     17.02 o 
  -7   0  12      556.94      531.94     24.90 o 
  -6   0  12      266.74      257.57     17.21 o 
  -5   0  12        0.22        5.14      2.21 o 
  -4   0  12       42.33       44.49      4.25 o 
  -3   0  12        8.94       17.30      2.63 o 
  -2   0  12      203.50      186.70      9.63 o 
  -1   0  12       93.06       64.20      5.79 o 
   0   0  12      208.70      188.57     13.63 o 
   1   0  12      434.31      378.57     21.29 o 
   2   0  12        8.22        8.58      4.45 o 
   3   0  12        0.58       -2.41      4.39 o 
   4   0  12      125.93      121.34      8.70 o 
   5   0  12       86.76       88.92      6.52 o 
   6   0  12        3.23        2.16      2.24 o 
   7   0  12       16.08       21.14      3.00 o 
   8   0  12       13.95       21.70      3.05 o 
   9   0  12        0.17        0.54      2.45 o 
  10   0  12        1.88        5.47      3.07 o 
  11   0  12      162.76      210.11     10.87 o 
  12   0  12       20.27       26.64      4.48 o 
  13   0  12       26.03       35.01      5.34 o 
 -24   1  12      134.76      167.25      9.14 o 
 -23   1  12       16.03       13.62      3.31 o 
 -22   1  12       44.67       52.23      5.11 o 
 -21   1  12       19.42       22.24      3.71 o 
 -20   1  12       12.98        8.98      2.57 o 
 -19   1  12       18.29       21.98      2.86 o 
 -18   1  12       35.62       37.17      3.38 o 
 -17   1  12       10.40       17.59      2.48 o 
 -16   1  12       43.04       47.41      3.65 o 
 -15   1  12       30.72       28.51      2.98 o 
 -14   1  12      627.78      627.12     10.67 o 
 -13   1  12      208.79      196.29      6.40 o 
 -12   1  12      201.17      189.24      6.94 o 
 -11   1  12      677.72      649.52     13.69 o 
 -10   1  12       42.25       46.84      3.54 o 
  -9   1  12       40.49       34.72      3.69 o 
  -8   1  12      169.20      166.85      7.51 o 
  -7   1  12       88.67       85.73      5.45 o 
  -6   1  12      240.77      213.66      7.00 o 
  -5   1  12      329.23      305.36      7.25 o 
  -4   1  12        0.92        2.74      1.61 o 
  -3   1  12      815.21      687.45     10.13 o 
  -2   1  12        3.55        2.37      1.86 o 
  -1   1  12      183.91      174.77      5.36 o 
   0   1  12      181.98      158.83      5.98 o 
   1   1  12        2.44        1.76      1.63 o 
   2   1  12      200.19      158.75      6.15 o 
   3   1  12      113.74      105.49      5.77 o 
   4   1  12        0.84        3.87      2.59 o 
   5   1  12        8.07        9.53      2.26 o 
   6   1  12        4.28        4.33      2.32 o 
   7   1  12        1.21        1.29      1.67 o 
   8   1  12       11.06       10.39      2.26 o 
   9   1  12        0.01        1.42      2.02 o 
  10   1  12       29.88       37.55      4.27 o 
  11   1  12       35.33       40.00      4.42 o 
  12   1  12       41.60       47.67      4.89 o 
  13   1  12       23.41       31.90      4.30 o 
 -23   2  12        0.90        2.74      2.72 o 
 -22   2  12        4.02       -1.77      5.02 o 
 -21   2  12        1.20       -0.58      4.11 o 
 -20   2  12        0.64        3.57      2.71 o 
 -19   2  12        6.01       10.91      3.07 o 
 -18   2  12        0.51        7.89      3.60 o 
 -17   2  12        1.20        0.47      1.90 o 
 -16   2  12       37.65       41.36      3.88 o 
 -15   2  12       12.48       12.44      2.59 o 
 -14   2  12       29.07       32.39      3.57 o 
 -13   2  12      248.31      251.95      8.76 o 
 -12   2  12      500.81      489.72     11.90 o 
 -11   2  12       26.45       28.19      3.14 o 
 -10   2  12        0.01        2.28      2.56 o 
  -9   2  12        5.88        7.63      3.68 o 
  -8   2  12       71.67       61.04      5.47 o 
  -7   2  12       28.95       28.61      3.12 o 
  -6   2  12       14.40       15.86      3.26 o 
  -5   2  12        0.26       -0.51      2.02 o 
  -4   2  12       18.36       16.31      2.18 o 
  -3   2  12        6.12       -0.33      1.30 o 
  -2   2  12       31.98       27.64      2.34 o 
  -1   2  12       20.85       19.08      1.84 o 
   0   2  12       12.64        7.37      2.08 o 
   1   2  12       51.87       53.36      3.41 o 
   2   2  12       53.98       50.12      3.30 o 
   3   2  12       23.66       21.39      2.75 o 
   4   2  12       33.53       31.57      3.39 o 
   5   2  12        3.76        3.12      1.74 o 
   6   2  12        6.67        6.51      2.25 o 
   7   2  12        0.59        4.19      2.32 o 
   8   2  12        5.22        9.01      2.58 o 
   9   2  12        2.37        3.15      2.73 o 
  10   2  12        6.04        4.92      2.56 o 
  11   2  12       54.23       59.21      5.40 o 
  12   2  12       14.18       17.51      3.57 o 
 -22   3  12        4.91        9.19      3.05 o 
 -21   3  12        0.03       -1.25      2.80 o 
 -20   3  12        0.69        0.07      2.49 o 
 -19   3  12        4.32        8.02      3.53 o 
 -18   3  12        6.75       -2.11      5.38 o 
 -17   3  12        0.09        2.84      2.40 o 
 -16   3  12        4.88        5.76      3.64 o 
 -15   3  12        1.86        2.29      2.47 o 
 -14   3  12        0.13        2.06      2.96 o 
 -13   3  12       40.69       47.16      9.08 o 
 -12   3  12      142.61      145.97     12.78 o 
 -11   3  12       37.71       36.02      5.06 o 
 -10   3  12        1.38        1.79      2.37 o 
  -9   3  12        0.89        0.06      2.69 o 
  -8   3  12       30.55       28.57      4.59 o 
  -7   3  12        1.58        2.31      1.44 o 
  -6   3  12       41.37       41.75      3.20 o 
  -5   3  12        2.42        2.44      2.61 o 
  -4   3  12      108.98       90.84      3.83 o 
  -3   3  12        5.68        0.41      1.54 o 
  -2   3  12        3.78        3.32      1.48 o 
  -1   3  12        3.35        6.23      2.62 o 
   0   3  12       40.84       44.24      4.09 o 
   1   3  12       11.89       16.25      2.83 o 
   2   3  12       38.86       32.58      3.43 o 
   3   3  12       19.89       15.11      2.51 o 
   4   3  12        1.65       -0.74      1.95 o 
   5   3  12        6.72        8.18      2.52 o 
   6   3  12       26.73       30.59      4.37 o 
   7   3  12        6.15       14.70      3.23 o 
   8   3  12        0.14        1.32      2.27 o 
   9   3  12        0.77        2.93      3.65 o 
  10   3  12        1.11        1.07      2.77 o 
  11   3  12        4.72        3.67      2.72 o 
 -21   4  12        0.85        3.93      3.04 o 
 -20   4  12        0.90        3.38      2.98 o 
 -19   4  12        5.36        6.79      4.41 o 
 -18   4  12        0.12        1.60      2.38 o 
 -17   4  12       12.19       17.80      3.74 o 
 -16   4  12        8.46       12.98      3.01 o 
 -15   4  12        0.01       -1.97      1.97 o 
 -14   4  12        0.12        0.52      2.35 o 
 -13   4  12       17.81       17.88      3.47 o 
 -12   4  12       21.78       23.61      3.43 o 
 -11   4  12      154.04      139.51      7.02 o 
 -10   4  12        8.55       10.76      2.52 o 
  -9   4  12       23.86       19.16      2.94 o 
  -8   4  12      184.15      167.83      7.41 o 
  -7   4  12      158.25      145.11      6.84 o 
  -6   4  12       83.24       89.08      4.63 o 
  -5   4  12        1.92        1.51      1.70 o 
  -4   4  12        0.47        0.51      1.99 o 
  -3   4  12       30.46       25.21      2.86 o 
  -2   4  12        9.95       11.80      2.22 o 
  -1   4  12       14.43       11.23      3.26 o 
   0   4  12       84.72       89.31      5.21 o 
   1   4  12       52.51       46.99      3.99 o 
   2   4  12       63.85       71.10      5.46 o 
   3   4  12      114.80      117.36      6.92 o 
   4   4  12        0.33        0.64      2.35 o 
   5   4  12       22.10       26.84      4.88 o 
   6   4  12       26.36       30.90      4.60 o 
   7   4  12        6.44       11.05      3.35 o 
   8   4  12        0.16       -0.24      2.38 o 
   9   4  12       21.71       24.62      5.68 o 
  10   4  12       32.93       32.50      6.32 o 
 -18   5  12        0.10        2.03      3.05 o 
 -17   5  12        9.86        9.88      2.91 o 
 -16   5  12        3.02        7.35      2.85 o 
 -15   5  12        9.41       11.67      3.86 o 
 -14   5  12      102.73      103.87      6.61 o 
 -13   5  12        3.12        5.40      2.49 o 
 -12   5  12      271.04      264.04     10.13 o 
 -11   5  12      162.77      182.73      8.51 o 
 -10   5  12        2.69        3.00      3.43 o 
  -9   5  12        3.06        5.20      2.45 o 
  -8   5  12       78.83       78.43      6.75 o 
  -7   5  12       33.09       40.59      8.78 o 
  -6   5  12      134.32      135.82      7.31 o 
  -5   5  12       70.25       78.79      5.60 o 
  -4   5  12       62.73       63.31      4.48 o 
  -3   5  12      197.68      198.52      8.04 o 
  -2   5  12        0.03       -0.39      3.16 o 
  -1   5  12       21.87       15.89      2.92 o 
   0   5  12       84.55       88.55      5.58 o 
   1   5  12        0.01        4.93      3.42 o 
   2   5  12      149.34      157.35      7.36 o 
   3   5  12       20.07       22.78      3.31 o 
   4   5  12       12.06       11.10      5.11 o 
   5   5  12        3.25        9.14      4.37 o 
   6   5  12       28.91       16.95      3.81 o 
   7   5  12       10.54       13.18      3.65 o 
 -15   6  12        0.35        1.11      2.42 o 
 -14   6  12        3.99        6.89      3.16 o 
 -13   6  12       52.05       57.34      5.50 o 
 -12   6  12      112.58      108.82      7.08 o 
 -11   6  12       29.65       37.73      4.83 o 
 -10   6  12       17.79       21.11      4.55 o 
  -9   6  12        1.13        2.88      2.62 o 
  -8   6  12      101.11       98.83      7.69 o 
  -7   6  12       24.68       31.55      4.89 o 
  -6   6  12       47.58       45.41      4.54 o 
  -5   6  12       24.17       24.24      3.76 o 
  -4   6  12        0.24        0.45      2.34 o 
  -3   6  12        2.17        3.36      3.54 o 
  -2   6  12        9.50        9.70      3.33 o 
  -1   6  12       14.66       17.41      3.40 o 
   0   6  12       46.85       51.69      6.36 o 
   1   6  12       15.57       13.78      3.40 o 
   2   6  12        2.39        4.59      2.58 o 
   3   6  12       43.89       45.10      4.57 o 
   4   6  12        2.06       -0.38      2.72 o 
  -6   7  12        6.69        7.48      3.85 o 
  -5   7  12        3.09        8.02      3.45 o 
 -23   1  13        7.20        8.81      3.12 o 
 -22   1  13       25.50       30.16      4.17 o 
 -21   1  13        6.49        3.88      2.53 o 
 -20   1  13        0.03       -0.86      2.66 o 
 -19   1  13       12.28       13.36      2.81 o 
 -18   1  13        3.74        4.19      1.97 o 
 -17   1  13       22.15       25.36      3.09 o 
 -16   1  13       24.24       28.46      3.21 o 
 -15   1  13       50.08       47.36      3.72 o 
 -14   1  13       71.49       73.62      4.39 o 
 -13   1  13        6.42        9.57      2.16 o 
 -12   1  13       46.14       49.89      4.74 o 
 -11   1  13       54.37       52.97      4.78 o 
 -10   1  13       14.89        9.81      2.99 o 
  -9   1  13       32.48       39.90      5.81 o 
  -8   1  13       24.44       22.53      4.48 o 
  -7   1  13        1.78        0.29      2.13 o 
  -6   1  13       43.33       44.26      4.20 o 
  -5   1  13        7.16       12.47      2.57 o 
  -4   1  13      109.53       93.45      4.51 o 
  -3   1  13      255.75      206.84      6.69 o 
  -2   1  13       19.13       19.77      2.39 o 
  -1   1  13        0.26       -0.95      2.13 o 
   0   1  13       16.88       11.09      2.00 o 
   1   1  13       59.11       56.78      3.96 o 
   2   1  13       43.59       42.63      4.00 o 
   3   1  13        7.45       10.30      2.67 o 
   4   1  13        8.61        9.41      2.51 o 
   5   1  13        1.09        1.38      2.00 o 
   6   1  13        3.10        4.83      2.11 o 
   7   1  13       14.68       23.34      2.96 o 
   8   1  13       14.43       14.80      3.31 o 
   9   1  13        4.55        9.17      3.36 o 
  10   1  13        1.40        1.91      3.62 o 
  11   1  13        0.12       -2.36      2.36 o 
 -22   2  13       11.47       21.85      9.89 o 
 -21   2  13        4.44        0.34      6.22 o 
 -20   2  13        0.00       -3.92      3.92 o 
 -19   2  13       26.15       37.08      4.75 o 
 -18   2  13       25.34       25.32      4.30 o 
 -17   2  13      254.10      296.98     12.12 o 
 -16   2  13        2.51        6.87      2.45 o 
 -15   2  13       46.40       48.88      4.32 o 
 -14   2  13       55.27       47.66      4.32 o 
 -13   2  13        3.57        5.18      2.25 o 
 -12   2  13       35.44       38.05      3.79 o 
 -11   2  13        2.46        3.62      2.67 o 
 -10   2  13       13.84       14.77      2.59 o 
  -9   2  13        4.64        4.83      2.38 o 
  -8   2  13       41.99       30.92      3.18 o 
  -7   2  13      145.38      130.18      6.33 o 
  -6   2  13       11.30       18.18      3.15 o 
  -5   2  13        3.67        0.89      1.69 o 
  -4   2  13       81.36       71.21      4.25 o 
  -3   2  13       74.98       66.82      3.84 o 
  -2   2  13       38.09       31.40      2.87 o 
  -1   2  13        0.72        0.14      1.41 o 
   0   2  13       87.05       77.89      4.10 o 
   1   2  13       61.77       60.37      3.71 o 
   2   2  13       30.78       27.94      2.68 o 
   3   2  13        2.09        5.22      1.88 o 
   4   2  13       22.04       21.18      3.05 o 
   5   2  13       25.42       19.41      3.88 o 
   6   2  13      160.17      174.51      8.00 o 
   7   2  13       28.75       28.61      4.23 o 
   8   2  13       81.73       95.20      6.41 o 
   9   2  13        8.31       15.17      3.67 o 
  10   2  13       33.49       32.10      4.87 o 
 -21   3  13       12.60       10.26      3.72 o 
 -20   3  13        2.23        3.07      2.65 o 
 -19   3  13       44.72       50.63      7.40 o 
 -18   3  13        9.78       14.42      3.53 o 
 -17   3  13       45.43       60.61      5.91 o 
 -16   3  13       45.27       50.03      5.65 o 
 -15   3  13      137.94      139.65      8.34 o 
 -14   3  13       61.09       64.28      5.82 o 
 -13   3  13        1.38        5.82      3.74 o 
 -12   3  13       69.72       83.26      7.44 o 
 -11   3  13       71.16       76.20      7.07 o 
 -10   3  13        6.95        5.00      2.64 o 
  -9   3  13       55.79       41.77      5.24 o 
  -8   3  13       24.58       19.85      2.65 o 
  -7   3  13        6.45        5.13      2.86 o 
  -6   3  13      109.73      102.74      4.97 o 
  -5   3  13       13.48       13.81      2.64 o 
  -4   3  13      175.74      156.97      5.72 o 
  -3   3  13      473.41      419.11      9.23 o 
  -2   3  13        0.19        0.74      2.08 o 
  -1   3  13        4.42        6.55      2.19 o 
   0   3  13        5.91        4.25      2.01 o 
   1   3  13       81.40       90.07      6.79 o 
   2   3  13       99.48       98.38      7.13 o 
   3   3  13       23.42       28.96      4.16 o 
   4   3  13        5.70        5.84      2.76 o 
   5   3  13        2.61        1.19      2.46 o 
   6   3  13        3.60        2.45      2.46 o 
   7   3  13       18.48       25.89      3.71 o 
   8   3  13       33.96       41.78      5.30 o 
   9   3  13        6.99        8.15      3.18 o 
 -19   4  13       29.37       34.05      5.14 o 
 -18   4  13       49.90       53.81      5.13 o 
 -17   4  13      117.66      137.81      7.81 o 
 -16   4  13       10.09       18.70      4.34 o 
 -15   4  13       10.01        4.32      3.77 o 
 -14   4  13       45.34       36.06      4.29 o 
 -13   4  13        7.96        6.20      2.48 o 
 -12   4  13       30.22       26.50      3.46 o 
 -11   4  13        1.47        3.99      2.34 o 
 -10   4  13       17.98       25.15      4.33 o 
  -9   4  13        3.43        3.18      1.92 o 
  -8   4  13        8.11        9.62      2.88 o 
  -7   4  13       59.23       54.82      5.42 o 
  -6   4  13        0.08       -2.34      2.34 o 
  -5   4  13       29.26       28.34      2.96 o 
  -4   4  13       52.78       45.94      4.18 o 
  -3   4  13       88.35       82.57      5.70 o 
  -2   4  13       34.74       32.98      3.60 o 
  -1   4  13        0.02        5.78      2.38 o 
   0   4  13       56.30       48.86      4.44 o 
   1   4  13        1.46        4.25      2.34 o 
   2   4  13        4.30       10.23      2.68 o 
   3   4  13        9.53        9.28      2.88 o 
   4   4  13        8.64       15.33      3.66 o 
   5   4  13        0.37       -2.93      2.93 o 
   6   4  13       31.82       33.34      4.87 o 
   7   4  13        1.54       -0.85      3.57 o 
 -17   5  13        1.46        2.15      2.55 o 
 -16   5  13        1.25        1.51      2.48 o 
 -15   5  13       29.58       32.46      4.31 o 
 -14   5  13       17.10       20.05      3.68 o 
 -13   5  13        2.86        3.70      2.91 o 
 -12   5  13        3.94        3.00      2.45 o 
 -11   5  13        3.27        0.21      2.48 o 
 -10   5  13       11.78        8.61      3.49 o 
  -9   5  13        0.00       -3.24      3.24 o 
  -8   5  13        2.11       -1.22      4.06 o 
  -7   5  13        1.15       -0.90      2.61 o 
  -6   5  13        2.94        0.53      2.50 o 
  -5   5  13        0.64        4.57      2.70 o 
  -4   5  13        5.09        1.86      3.16 o 
  -3   5  13       11.41       10.26      2.95 o 
  -2   5  13       54.03       50.23      5.05 o 
  -1   5  13        1.16        1.76      2.68 o 
   0   5  13       14.93       18.48      3.24 o 
   1   5  13        0.09        4.78      2.43 o 
   2   5  13        1.10       -1.20      2.20 o 
   3   5  13        0.10        3.70      2.38 o 
   4   5  13        6.95       12.26      3.45 o 
   5   5  13        1.47        3.32      3.13 o 
 -12   6  13        5.94        3.89      3.23 o 
 -11   6  13        0.40       -2.82      2.82 o 
 -10   6  13       12.49       20.85      4.67 o 
  -9   6  13        2.43       12.60      3.97 o 
  -8   6  13       24.23       20.05      5.52 o 
  -7   6  13        1.86        0.27      2.62 o 
  -6   6  13        4.54        3.24      3.02 o 
  -5   6  13       12.32        9.23      2.78 o 
  -4   6  13        9.78        7.05      3.64 o 
  -3   6  13       16.72       22.73      4.87 o 
  -2   6  13        5.36        7.72      3.21 o 
  -1   6  13       10.84        7.89      2.87 o 
   0   6  13        0.41        5.01      5.20 o 
 -22   0  14       44.14       50.16      7.58 o 
 -21   0  14        6.43        5.36      3.68 o 
 -20   0  14      120.13      159.63     12.08 o 
 -19   0  14       25.40       28.33      4.43 o 
 -18   0  14       51.55       58.48      5.76 o 
 -17   0  14       61.30       59.53      8.81 o 
 -16   0  14        3.22       -1.77      2.81 o 
 -15   0  14        0.07        4.26      2.31 o 
 -14   0  14       62.45       80.98     11.30 o 
 -13   0  14       42.12       37.87      7.79 o 
 -12   0  14        7.62       -0.68      3.98 o 
 -11   0  14       83.50      102.47     12.66 o 
 -10   0  14       13.98        9.31      4.97 o 
  -9   0  14        3.40       11.61      5.34 o 
  -8   0  14        5.86        5.75      5.49 o 
  -7   0  14       42.17       29.24      7.95 o 
  -6   0  14      284.70      236.45     17.42 o 
  -5   0  14      120.33      102.54     10.91 o 
  -4   0  14       28.77       18.88      3.49 o 
  -3   0  14       19.92       14.95      3.60 o 
  -2   0  14      103.40       81.93      7.11 o 
  -1   0  14       11.80        6.78      4.13 o 
   0   0  14        8.28        6.02      4.18 o 
   1   0  14       45.18       45.04      8.21 o 
   2   0  14        1.13        4.46      5.86 o 
   3   0  14        1.79       -1.35      2.63 o 
   4   0  14       94.47      109.57      9.18 o 
   5   0  14      236.94      251.34     13.78 o 
   6   0  14       42.06       49.91      6.62 o 
   7   0  14      100.46       99.07     10.44 o 
   8   0  14      144.63      159.44     17.11 o 
   9   0  14        0.33        4.45      5.39 o 
 -22   1  14       26.60       31.46      4.36 o 
 -21   1  14        0.81        3.50      2.78 o 
 -20   1  14       78.62       96.86      6.44 o 
 -19   1  14       64.43       71.09      4.94 o 
 -18   1  14       53.00       57.49      4.39 o 
 -17   1  14        0.65        3.43      2.14 o 
 -16   1  14      102.05      106.11      6.35 o 
 -15   1  14        7.09        8.39      2.45 o 
 -14   1  14        1.27        5.00      2.28 o 
 -13   1  14       39.90       41.21      4.49 o 
 -12   1  14        0.10        4.73      3.15 o 
 -11   1  14       23.52       26.00      4.89 o 
 -10   1  14       10.17       17.44      4.60 o 
  -9   1  14       37.97       38.19      5.83 o 
  -8   1  14       17.50       22.44      4.88 o 
  -7   1  14        7.55        1.18      3.27 o 
  -6   1  14        7.18        6.00      2.39 o 
  -5   1  14        2.04       -0.81      2.26 o 
  -4   1  14      149.51      106.67      7.07 o 
  -3   1  14       45.43       29.96      4.16 o 
  -2   1  14       17.19       12.44      3.31 o 
  -1   1  14      147.26      153.09      6.19 o 
   0   1  14       55.31       62.16      4.08 o 
   1   1  14        1.20        4.34      2.09 o 
   2   1  14        2.40        4.82      3.35 o 
   3   1  14       63.97       86.42      5.78 o 
   4   1  14        7.46        6.18      2.20 o 
   5   1  14        0.02        5.91      2.14 o 
   6   1  14       11.49       14.43      3.40 o 
   7   1  14       38.52       50.06      4.76 o 
   8   1  14       46.07       55.08      5.34 o 
   9   1  14       26.89       28.62      3.91 o 
 -21   2  14        8.29        8.19      4.10 o 
 -20   2  14       35.12       51.21      7.04 o 
 -19   2  14       10.60       12.59      3.50 o 
 -18   2  14        4.96        7.90      2.90 o 
 -17   2  14       17.07       16.35      3.68 o 
 -16   2  14        3.81        5.99      2.23 o 
 -15   2  14        9.71        7.67      3.72 o 
 -14   2  14       21.86       23.73      4.17 o 
 -13   2  14       16.03       17.15      3.61 o 
 -12   2  14        4.63        3.27      2.64 o 
 -11   2  14        0.82        0.44      2.16 o 
 -10   2  14        4.14        5.72      2.01 o 
  -9   2  14        1.00       -2.25      2.25 o 
  -8   2  14        1.13        0.01      2.05 o 
  -7   2  14       23.34       18.73      2.63 o 
  -6   2  14       99.85       90.54      4.97 o 
  -5   2  14       54.30       48.50      3.81 o 
  -4   2  14       21.17       16.30      2.86 o 
  -3   2  14        0.05       -0.82      1.76 o 
  -2   2  14       12.25       12.22      2.14 o 
  -1   2  14        0.13        0.14      1.54 o 
   0   2  14        0.88        0.27      1.94 o 
   1   2  14       12.55       11.08      3.06 o 
   2   2  14        1.74        5.03      1.77 o 
   3   2  14       10.67       14.01      2.40 o 
   4   2  14       44.15       54.01      4.14 o 
   5   2  14       46.23       55.74      8.53 o 
   6   2  14        0.10        3.08      2.23 o 
   7   2  14        9.46        8.63      3.29 o 
   8   2  14       23.27       31.32      5.08 o 
 -20   3  14        3.83       12.59      4.06 o 
 -19   3  14        0.21       -0.01      4.87 o 
 -18   3  14       10.55       13.32      5.02 o 
 -17   3  14       19.66       16.46      4.40 o 
 -16   3  14        7.17        5.22      2.91 o 
 -15   3  14        5.26        2.16      3.13 o 
 -14   3  14       27.60       24.48      4.02 o 
 -13   3  14        3.93        3.32      2.58 o 
 -12   3  14       32.52       34.29      4.43 o 
 -11   3  14        5.94        5.33      2.48 o 
 -10   3  14        3.19        4.80      1.95 o 
  -9   3  14        0.33       -0.56      2.61 o 
  -8   3  14       12.88       13.91      2.60 o 
  -7   3  14        2.71        2.41      1.78 o 
  -6   3  14        1.28       -0.16      2.18 o 
  -5   3  14        1.60       -0.96      1.97 o 
  -4   3  14        0.02        0.63      3.17 o 
  -3   3  14       47.79       45.78      4.21 o 
  -2   3  14        6.44        5.01      2.64 o 
  -1   3  14        9.31        7.41      2.18 o 
   0   3  14       11.52        9.72      2.79 o 
   1   3  14        2.72        4.83      2.24 o 
   2   3  14       19.65       28.77      3.82 o 
   3   3  14        2.01        4.44      3.02 o 
   4   3  14        1.36        3.84      2.97 o 
   5   3  14        1.51        1.08      2.78 o 
   6   3  14        0.08        5.02      3.15 o 
   7   3  14       21.60       22.60      5.60 o 
 -18   4  14       16.03       21.17      3.67 o 
 -17   4  14        2.86        5.89      2.51 o 
 -16   4  14        0.57        2.70      2.54 o 
 -15   4  14       21.91       25.52      3.89 o 
 -14   4  14        6.30       -2.09      2.86 o 
 -13   4  14        0.84        4.06      2.62 o 
 -12   4  14        3.23        1.99      2.33 o 
 -11   4  14       86.57       88.64      6.05 o 
 -10   4  14        0.52        1.65      2.16 o 
  -9   4  14        1.78        0.94      2.51 o 
  -8   4  14        7.47        6.31      2.71 o 
  -7   4  14        0.42       -0.96      2.16 o 
  -6   4  14        0.00       -0.34      1.99 o 
  -5   4  14        1.18        3.55      2.38 o 
  -4   4  14        1.98        4.68      2.55 o 
  -3   4  14        9.80       10.22      2.68 o 
  -2   4  14        7.43        4.34      2.10 o 
  -1   4  14       13.71       16.12      2.86 o 
   0   4  14       13.72       13.52      2.54 o 
   1   4  14        1.56        5.38      2.34 o 
   2   4  14        7.81        5.52      2.63 o 
   3   4  14       12.75       10.97      4.72 o 
   4   4  14        1.97       -3.67      3.67 o 
   5   4  14       20.47       27.29      5.46 o 
 -14   5  14       11.77        9.66      2.86 o 
 -13   5  14       10.50       12.45      3.25 o 
 -12   5  14       27.17       30.02      4.25 o 
 -11   5  14        0.10        0.40      3.52 o 
 -10   5  14       23.13       26.76      4.59 o 
  -9   5  14        7.78        4.80      3.05 o 
  -8   5  14       39.79       33.45      4.48 o 
  -7   5  14       14.57       10.84      2.90 o 
  -6   5  14        1.01        6.28      3.08 o 
  -5   5  14        7.25        6.99      3.52 o 
  -4   5  14       40.57       33.63      5.04 o 
  -3   5  14       81.88       83.48      6.33 o 
  -2   5  14        0.63        5.12      2.61 o 
  -1   5  14       57.47       61.86      5.69 o 
   0   5  14       52.18       67.03      5.33 o 
   1   5  14       14.48       21.76      3.52 o 
   2   5  14       28.46       31.97      3.87 o 
 -20   1  15       70.86       81.46      6.12 o 
 -19   1  15        1.15        3.21      2.34 o 
 -18   1  15       21.61       22.23      3.90 o 
 -17   1  15        2.51        6.18      2.58 o 
 -16   1  15       49.27       48.18      6.00 o 
 -15   1  15       16.13       15.82      3.57 o 
 -14   1  15       21.06       22.29      3.89 o 
 -13   1  15        1.23        4.19      3.62 o 
 -12   1  15       39.23       47.86      6.70 o 
 -11   1  15       62.84       58.57      9.62 o 
 -10   1  15       18.13       14.16      8.50 o 
  -9   1  15       60.75       69.35      7.64 o 
  -8   1  15        2.97        4.94      2.54 o 
  -7   1  15        3.77        4.30      2.50 o 
  -6   1  15        0.05        1.93      2.57 o 
  -5   1  15        0.07        6.26      2.79 o 
  -4   1  15        0.50       -2.19      2.19 o 
  -3   1  15        2.28        5.74      3.33 o 
  -2   1  15       20.94       19.43      4.11 o 
  -1   1  15        5.95        8.47      2.28 o 
   0   1  15        0.01       -0.55      2.25 o 
   1   1  15        0.17        1.08      3.75 o 
   2   1  15       13.53       10.44      2.72 o 
   3   1  15        8.25        8.45      2.81 o 
   4   1  15        1.04        0.48      2.53 o 
   5   1  15        5.41        6.98      3.40 o 
   6   1  15        7.17        4.55      2.47 o 
 -19   2  15       21.57       28.81      5.46 o 
 -18   2  15       43.66       39.08      5.36 o 
 -17   2  15        3.14        3.88      2.90 o 
 -16   2  15       54.32       53.83      5.09 o 
 -15   2  15       59.90       63.44      5.32 o 
 -14   2  15       12.91       10.64      3.50 o 
 -13   2  15       64.70       80.20      6.81 o 
 -12   2  15        2.97        3.57      3.22 o 
 -11   2  15      135.97      158.10      9.21 o 
 -10   2  15       26.97       24.45      4.03 o 
  -9   2  15       12.09       11.89      3.87 o 
  -8   2  15       32.64       25.63      4.17 o 
  -7   2  15       12.53        6.66      1.95 o 
  -6   2  15        6.43        8.40      4.73 o 
  -5   2  15        0.67       -1.21      2.63 o 
  -4   2  15        8.58        0.20      2.81 o 
  -3   2  15       17.35       10.32      2.96 o 
  -2   2  15       76.50       65.75      4.56 o 
  -1   2  15       11.46        8.93      2.24 o 
   0   2  15        7.89        6.46      1.98 o 
   1   2  15        0.76        2.50      2.64 o 
   2   2  15        0.00        0.46      2.33 o 
   3   2  15      117.96      142.64      7.81 o 
   4   2  15        1.41        6.92      2.76 o 
   5   2  15       50.86       59.85      4.71 o 
   6   2  15       28.22       31.66      4.22 o 
 -18   3  15       41.14       47.81      5.81 o 
 -17   3  15        3.09        4.46      3.95 o 
 -16   3  15       65.44       74.64      8.45 o 
 -15   3  15       19.52       20.31      4.99 o 
 -14   3  15       42.21       39.95      6.13 o 
 -13   3  15        0.06       -1.41      3.61 o 
 -12   3  15       61.96       72.45      6.59 o 
 -11   3  15      125.66      138.61      7.30 o 
 -10   3  15       17.84       21.73      3.40 o 
  -9   3  15      128.75      127.94      6.87 o 
  -8   3  15        4.79        4.18      2.24 o 
  -7   3  15        4.87        3.06      2.23 o 
  -6   3  15        0.49       -1.11      2.14 o 
  -5   3  15        2.28        5.94      3.57 o 
  -4   3  15        1.40        7.65      3.21 o 
  -3   3  15        2.82        7.99      3.04 o 
  -2   3  15       31.34       28.65      3.27 o 
  -1   3  15        8.10        7.38      2.27 o 
   0   3  15        0.22        2.44      2.04 o 
   1   3  15        1.88        5.63      2.33 o 
   2   3  15       43.83       44.26      7.77 o 
   3   3  15       12.76       24.82      4.46 o 
   4   3  15        4.81       11.59      3.57 o 
 -15   4  15       21.68       20.17      4.11 o 
 -14   4  15       27.39       31.79      4.10 o 
 -13   4  15       12.53       11.65      2.82 o 
 -12   4  15        4.75        3.27      2.55 o 
 -11   4  15       30.36       41.32      5.05 o 
 -10   4  15        1.40        5.79      3.71 o 
  -9   4  15        5.52        3.72      3.00 o 
  -8   4  15        9.67        5.43      2.81 o 
  -7   4  15        8.79       12.99      3.59 o 
  -6   4  15        0.75        4.15      3.08 o 
  -5   4  15        1.17        2.75      2.90 o 
  -4   4  15        7.53        5.41      3.68 o 
  -3   4  15        1.95        5.40      3.11 o 
  -2   4  15        3.12        3.01      2.67 o 
  -1   4  15        4.16        3.46      2.34 o 
   0   4  15        3.49        0.60      2.45 o 
   1   4  15        0.30        5.38      3.33 o 
   2   4  15       11.06        8.78      4.32 o 
 -10   5  15        5.99        7.55      2.96 o 
  -9   5  15        2.47        0.69      2.82 o 
  -8   5  15        1.99       -1.28      2.79 o 
  -7   5  15        0.41        1.80      6.07 o 
  -6   5  15        1.43       -0.26      3.58 o 
  -5   5  15       10.04        9.62      3.07 o 
  -4   5  15        7.39        9.57      4.08 o 
 -18   0  16       79.08       83.07     12.79 o 
 -17   0  16       27.02       31.70      8.00 o 
 -16   0  16        0.42       -4.76      5.39 o 
 -15   0  16       14.61       10.57      5.13 o 
 -14   0  16        0.00       -0.31      5.07 o 
 -13   0  16      249.29      280.12     22.23 o 
 -12   0  16       74.03      110.27     14.18 o 
 -11   0  16       51.23       64.13     11.72 o 
 -10   0  16       52.05       57.54     10.41 o 
  -9   0  16       18.06       25.16      7.85 o 
  -8   0  16       15.84       15.07      6.90 o 
  -7   0  16       14.56       37.45      9.52 o 
  -6   0  16        8.53        7.27      6.28 o 
  -5   0  16        2.26        6.80      6.22 o 
  -4   0  16       10.31        1.67      4.39 o 
  -3   0  16       17.43       26.05      8.26 o 
  -2   0  16       50.36       48.07      9.89 o 
  -1   0  16       16.15       11.77      7.11 o 
   0   0  16        7.78        1.10      8.16 o 
   1   0  16       46.18       53.95     10.67 o 
   2   0  16      164.34      229.90     19.69 o 
   3   0  16       72.00       77.77      8.69 o 
   4   0  16        0.21        5.95      4.08 o 
 -18   1  16       85.72       76.40      7.08 o 
 -17   1  16        0.11        1.45      2.52 o 
 -16   1  16       20.29       20.60      4.10 o 
 -15   1  16       40.28       51.22      5.93 o 
 -14   1  16      170.98      196.80     10.90 o 
 -13   1  16        6.02        5.69      3.95 o 
 -12   1  16      126.05      143.33     11.37 o 
 -11   1  16       13.09        8.12      4.43 o 
 -10   1  16       99.68      113.63     11.95 o 
  -9   1  16      127.83      141.89      8.80 o 
  -8   1  16        0.57        2.46      2.49 o 
  -7   1  16        8.83       -0.22      2.41 o 
  -6   1  16       18.70       14.00      3.51 o 
  -5   1  16       13.39       20.96      4.04 o 
  -4   1  16        3.35        5.35      2.93 o 
  -3   1  16       12.42       14.48      3.18 o 
  -2   1  16        9.80       12.11      5.33 o 
  -1   1  16        0.18        3.34      5.00 o 
   0   1  16        1.29       -0.27      5.78 o 
   1   1  16        1.86        5.33      3.38 o 
   2   1  16       79.70       88.37      7.38 o 
   3   1  16       31.76       32.16      3.97 o 
 -17   2  16        1.51        0.69      2.94 o 
 -16   2  16        0.25       -2.11      2.83 o 
 -15   2  16        1.50        0.65      3.01 o 
 -14   2  16        9.77       13.92      4.78 o 
 -13   2  16       68.19       86.36     10.98 o 
 -12   2  16       26.04       30.24      4.72 o 
 -11   2  16        0.00       -2.27      3.58 o 
 -10   2  16       17.16       18.76      3.76 o 
  -9   2  16        0.49       -0.25      2.37 o 
  -8   2  16        0.06        2.32      2.45 o 
  -7   2  16        0.51        1.05      2.54 o 
  -6   2  16        1.13        5.11      6.33 o 
  -5   2  16        0.22        2.66      2.85 o 
  -4   2  16        1.05        8.39      3.10 o 
  -3   2  16        2.07        3.11      2.37 o 
  -2   2  16        6.48       13.40      3.90 o 
  -1   2  16        2.02        1.14      3.86 o 
   0   2  16        0.41       -4.26      4.26 o 
   1   2  16       24.83       36.22      6.27 o 
   2   2  16       27.59       41.57      5.90 o 
 -15   3  16       25.06       32.44      6.23 o 
 -14   3  16        4.75        6.55      3.02 o 
 -13   3  16        0.25       -1.12      2.73 o 
 -12   3  16        0.02        4.56      3.55 o 
 -11   3  16       17.25       15.76      3.84 o 
 -10   3  16       11.30       20.23      5.25 o 
  -9   3  16        3.65        0.82      2.63 o 
  -8   3  16       16.24       10.94      5.14 o 
  -7   3  16        9.60        2.91      4.00 o 
  -6   3  16       12.84       18.16      4.82 o 
  -5   3  16       10.32       18.30      4.97 o 
  -4   3  16        0.55        3.21      3.68 o 
  -3   3  16       10.49        1.80      3.52 o 
  -2   3  16        0.17       -0.74      3.36 o 
  -1   3  16        0.18        3.82      2.34 o 
   0   3  16        5.40        7.82      2.66 o 
 -11   4  16       64.25       78.90      7.21 o 
 -10   4  16        0.66        4.38      2.48 o 
  -9   4  16       14.13       18.12      3.37 o 
  -8   4  16        7.45        8.01      4.92 o 
  -7   4  16        1.81       -0.45      3.39 o 
  -6   4  16        1.08       -1.07      4.17 o 
  -5   4  16       24.34       42.53      5.61 o 
  -4   4  16       25.81       25.54      4.40 o 
 -15   1  17       41.24       45.88      5.88 o 
 -14   1  17       56.80       73.97      7.13 o 
 -13   1  17        0.25        1.58      3.24 o 
 -12   1  17        0.64       -3.09      4.89 o 
 -11   1  17        7.11        6.54      4.13 o 
 -10   1  17       24.34       36.96     10.10 o 
  -9   1  17       13.85       13.93      4.53 o 
  -8   1  17        4.35        8.89      6.15 o 
  -7   1  17        0.55        0.22      3.56 o 
  -6   1  17        2.01        0.46      5.34 o 
  -5   1  17        2.61        1.81      7.24 o 
  -4   1  17        0.05        6.33     10.31 o 
  -3   1  17       60.48       73.10     17.00 o 
  -2   1  17        0.41        2.67      6.83 o 
  -1   1  17       23.02       27.67      6.03 o 
 -13   2  17       45.93       46.97      5.73 o 
 -12   2  17       43.20       55.83      6.06 o 
 -11   2  17       18.22       31.08      4.93 o 
 -10   2  17        9.77        6.27      2.32 o 
  -9   2  17        1.71       -0.12      5.14 o 
  -8   2  17       17.51       17.37      3.51 o 
  -7   2  17        4.30       -3.05      3.05 o 
  -6   2  17      136.96      151.74      9.69 o 
  -5   2  17       18.82       28.02      4.89 o 
  -4   2  17        0.96       -1.87      2.95 o 
  -3   2  17       56.90       65.09      6.81 o 
  -2   2  17       32.32       37.19      5.25 o 
                                                 
